# Supplementary material for: The application of large language models in meteorology graduate research: current status, impact, and prospects
Source: PLoS One. 2026 Apr 24;21(4):e0347933. doi: 10.1371/journal.pone.0347933 (PMC13108733; doi:10.1371/journal.pone.0347933)
Supplement: S1 Data — Original survey responses used in this study. (CSV) [file pone.0347933.s001.csv]

serial number	1. Your gender	2. Your learning stage	3. Your research direction	4. Have you learned about and used large language model tools?	5.What large language model tools have you used? : ChatGPT	5.What large language model tools have you used? :Claude	5.What large language model tools have you used? :Grok	5.What large language model tools have you used? :deepseek	5.What large language model tools have you used? :doubao	5.What large language model tools have you used? :Kimi	5. What large language model tools have you used? :Other____{fillblank-b2d1}	5. What large language model tools have you used? :Other____{fillblank-b2d1}[fill in the blank]	6.How often do you use the large language model tool on average per week?	7. In what scenarios do you mainly use large language models in your scientific research? : Document Translation	7. In what scenarios do you mainly use large language models in your scientific research? :Paper writing	7. In what scenarios do you mainly use large language models in your scientific research? : Code writing	7. In what scenarios do you mainly use large language models in your scientific research? :Data Analysis	7. In what scenarios do you mainly use large language models in your scientific research? : Experimental Design	7. In what scenarios do you mainly use large language models in your scientific research? : Literature review	7. In what scenarios do you mainly use large language models in your scientific research? : Discussion of research ideas	8. In meteorology research, what problem do you most often solve using large language models?	9. In which of the following aspects do you think the big language model has helped you the most in your research? (Select only 3): Improve work efficiency	9. In which of the following aspects do you think the big language model has helped you the most in your research? (Select only 3): Get new ideas	9. In which of the following aspects do you think the large language model has been most helpful to your scientific research? (Select only 3): Solving technical problems	9. In which of the following aspects do you think the big language model has helped you the most in your research? (Select only 3): Improve English writing	9. In which of the following aspects do you think the large language model is most helpful to your scientific research? (Select only 3): Optimize code quality	9. In which of the following aspects do you think the Big Language Model has been most helpful to your research? (Select only 3): Deepen professional understanding	10. Please rate the performance of the large language model in the following aspects (1-5 points, 1 is the lowest and 5 is the highest): Expertise accuracy	10. Please rate the performance of the large language model in the following aspects (1-5 points, 1 is the lowest and 5 is the highest): Problem solving efficiency	10. Please rate the performance of the large language model in the following aspects (1-5 points, 1 is the lowest and 5 is the highest): Practicality of the answer	10. Please rate the performance of the large language model in the following aspects (1-5 points, 1 is the lowest and 5 is the highest): Inspiration for innovative thinking	10. Please rate the performance of the large language model in the following aspects (1-5 points, 1 is the lowest and 5 is the highest): Ease of use	11.What problems have you encountered when using large language models for meteorological research? :Professional knowledge error	11. What problems have you encountered when using large language models for meteorological research? : The answer is too general	11. What problems have you encountered when using large language models for meteorological research? : Unable to handle complex problems	11.What problems have you encountered when using large language models for meteorological research? :Inconsistent answers	11.What problems have you encountered when using large language models for meteorological research? : Lack of latest research progress	12. Compared with traditional research methods, has the use of large language models improved your research efficiency?	13. What do you think is the most important aspect that needs to be improved in large language models in meteorological research? : Improve the accuracy of professional knowledge	13. What do you think is the most important aspect that needs to be improved in large language models in meteorological research? : Strengthen data processing capabilities	13. What do you think is the most important aspect of large language models in meteorological research that needs improvement? : Improve the quality of code generation	13. What aspects of large language models need to be improved most in meteorological research? : Improve model analysis capabilities	13. What aspects of large language models in meteorology do you think need the most improvement? : Add the latest research news	14. Do you pay attention to the following issues when using large language models? : Check the accuracy of the output results	14. Do you pay attention to the following issues when using large language models? : Pay attention to academic integrity	14. Do you pay attention to the following issues when using large language models? : Protect sensitive data	14. Do you pay attention to the following issues when using large language models? : Annotating AI-assisted content	14. Do you pay attention to the following issues when using large language models? : Comply with usage specifications	15.What is your supervisor/research institution’s attitude towards using large language models to assist research?
1	B. Female	B. Second year master's degree students		C. Occasional use	A. ChatGPT			D. deepseek		F.Kimi			B.1-2 times		B. Paper Writing	C. Code writing						A. Improve work efficiency		C. Solve technical problems		E. Optimize code quality		3	4	4	4	4		B. The answer is too general	C. Unable to handle complex problems			B. Improved	A. Improve the accuracy of professional knowledge				E. Add the latest research trends	A. Check the accuracy of the output results					A. Support and encourage
2	B. Female	A. First-year master's students	Extreme Weather	E. Daily use				D. deepseek	E. Bean bag	F.Kimi			D.6-10 times	A. Document Translation		C. Code writing	D. Data Analysis			G. Discussion of research ideas		A. Improve work efficiency	B. Get new ideas		D. Improve English writing			3	4	4	4	4	A. Wrong professional knowledge	B. The answer is too general	C. Unable to handle complex problems			B. Improved	A. Improve the accuracy of professional knowledge	B. Strengthen data processing capabilities	C. Improve code generation quality			A. Check the accuracy of the output results	B. Pay attention to academic integrity				B. Allowed but requires caution
3	A.Male	B. Second year master's degree students	Typhoon Forecast	E. Daily use	A. ChatGPT	B. Claude	C. Grok	D. deepseek	E. Bean bag	F.Kimi			E.More than 10 times	A. Document Translation	B. Paper Writing	C. Code writing	D. Data Analysis	E. Experimental Design		G. Discussion of research ideas	Code	A. Improve work efficiency	B. Get new ideas	C. Solve technical problems	D. Improve English writing	E. Optimize code quality	F. Deepen professional understanding	3	5	3	4	5	A. Wrong professional knowledge	B. The answer is too general	C. Unable to handle complex problems	D. The answer is inconsistent	E. Lack of latest research progress	A. Significantly improved	A. Improve the accuracy of professional knowledge				E. Add the latest research trends	A. Check the accuracy of the output results	B. Pay attention to academic integrity	C. Protect sensitive data	D. Label AI-assisted content	E. Comply with the usage regulations	B. Allowed but requires caution
4	B. Female	D. First-year doctoral student	Mesoscale	E. Daily use	A. ChatGPT			D. deepseek	E. Bean bag	F.Kimi			E.More than 10 times			C. Code writing				G. Discussion of research ideas	Writing Code	A. Improve work efficiency	B. Get new ideas			E. Optimize code quality		3	4	4	3	5			C. Unable to handle complex problems		E. Lack of latest research progress	B. Improved	A. Improve the accuracy of professional knowledge		C. Improve code generation quality		E. Add the latest research trends	A. Check the accuracy of the output results	B. Pay attention to academic integrity	C. Protect sensitive data			B. Allowed but requires caution
5	A.Male	A. First-year master's students	Ensemble Forecast	D. Frequent use	A. ChatGPT			D. deepseek	E. Bean bag	F.Kimi			C. 3-5 times	A. Document Translation		C. Code writing			F. Literature Review		Writing code to process data	A. Improve work efficiency	B. Get new ideas			E. Optimize code quality		4	5	5	4	5	A. Wrong professional knowledge	B. The answer is too general				B. Improved	A. Improve the accuracy of professional knowledge					A. Check the accuracy of the output results	B. Pay attention to academic integrity	C. Protect sensitive data	D. Label AI-assisted content	E. Comply with the usage regulations	B. Allowed but requires caution
6	B. Female	B. Second year master's degree students		C. Occasional use	A. ChatGPT	B. Claude		D. deepseek	E. Bean bag	F.Kimi			C. 3-5 times	A. Document Translation		C. Code writing						A. Improve work efficiency		C. Solve technical problems	D. Improve English writing	E. Optimize code quality		3	4	3	2	3					E. Lack of latest research progress	B. Improved	A. Improve the accuracy of professional knowledge	B. Strengthen data processing capabilities			E. Add the latest research trends	A. Check the accuracy of the output results	B. Pay attention to academic integrity	C. Protect sensitive data		E. Comply with the usage regulations	B. Allowed but requires caution
7	A.Male	A. First-year master's students	Climate Change	E. Daily use	A. ChatGPT	B. Claude		D. deepseek	E. Bean bag				E.More than 10 times			C. Code writing	D. Data Analysis			G. Discussion of research ideas		A. Improve work efficiency	B. Get new ideas	C. Solve technical problems	D. Improve English writing	E. Optimize code quality	F. Deepen professional understanding	4	5	5	5	5	A. Wrong professional knowledge		C. Unable to handle complex problems		E. Lack of latest research progress	A. Significantly improved	A. Improve the accuracy of professional knowledge	B. Strengthen data processing capabilities	C. Improve code generation quality	D. Improve model analysis capabilities	E. Add the latest research trends	A. Check the accuracy of the output results	B. Pay attention to academic integrity	C. Protect sensitive data	D. Label AI-assisted content	E. Comply with the usage regulations	A. Support and encourage
8	A.Male	C. Third year of master's degree	Meteorology	D. Frequent use				D. deepseek					D.6-10 times			C. Code writing					Write code and analyze problems	A. Improve work efficiency	B. Get new ideas			E. Optimize code quality		3	4	3	4	5	A. Wrong professional knowledge	B. The answer is too general	C. Unable to handle complex problems			B. Improved	A. Improve the accuracy of professional knowledge		C. Improve code generation quality			A. Check the accuracy of the output results			D. Label AI-assisted content	E. Comply with the usage regulations	B. Allowed but requires caution
9	A.Male	B. Second year master's degree students	Air-sea interaction	D. Frequent use	A. ChatGPT			D. deepseek			G. Others____________	Gemini2	D.6-10 times	A. Document Translation		C. Code writing					Modify the code	A. Improve work efficiency		C. Solve technical problems		E. Optimize code quality		2	3	3	3	4	A. Wrong professional knowledge	B. The answer is too general	C. Unable to handle complex problems		E. Lack of latest research progress	B. Improved		B. Strengthen data processing capabilities	C. Improve code generation quality			A. Check the accuracy of the output results		C. Protect sensitive data		E. Comply with the usage regulations	B. Allowed but requires caution
10	C. Unwilling to disclose	D. First-year doctoral student	typhoon	E. Daily use	A. ChatGPT	B. Claude	C. Grok	D. deepseek	E. Bean bag	F.Kimi	G. Others____________	Ingot	E.More than 10 times			C. Code writing				G. Discussion of research ideas	Code	A. Improve work efficiency	B. Get new ideas			E. Optimize code quality		3	3	3	3	3	A. Wrong professional knowledge	B. The answer is too general	C. Unable to handle complex problems	D. The answer is inconsistent	E. Lack of latest research progress	A. Significantly improved	A. Improve the accuracy of professional knowledge	B. Strengthen data processing capabilities	C. Improve code generation quality	D. Improve model analysis capabilities	E. Add the latest research trends	A. Check the accuracy of the output results	B. Pay attention to academic integrity	C. Protect sensitive data	D. Label AI-assisted content	E. Comply with the usage regulations	B. Allowed but requires caution
11	B. Female	B. Second year master's degree students		D. Frequent use						F.Kimi			C. 3-5 times			C. Code writing							B. Get new ideas			E. Optimize code quality		3	4	4	3	4		B. The answer is too general	C. Unable to handle complex problems			B. Improved	A. Improve the accuracy of professional knowledge					A. Check the accuracy of the output results	B. Pay attention to academic integrity	C. Protect sensitive data	D. Label AI-assisted content	E. Comply with the usage regulations	B. Allowed but requires caution
12	B. Female	B. Second year master's degree students	Lightning Forecast	E. Daily use	A. ChatGPT			D. deepseek	E. Bean bag				E.More than 10 times	A. Document Translation	B. Paper Writing	C. Code writing			F. Literature Review		Writing Code	A. Improve work efficiency	B. Get new ideas	C. Solve technical problems		E. Optimize code quality		4	4	4	4	4	A. Wrong professional knowledge	B. The answer is too general	C. Unable to handle complex problems		E. Lack of latest research progress	B. Improved	A. Improve the accuracy of professional knowledge	B. Strengthen data processing capabilities	C. Improve code generation quality			A. Check the accuracy of the output results	B. Pay attention to academic integrity	C. Protect sensitive data	D. Label AI-assisted content	E. Comply with the usage regulations	A. Support and encourage
13	B. Female	B. Second year master's degree students	Extreme weather and climate	C. Occasional use	A. ChatGPT			D. deepseek					B.1-2 times			C. Code writing					Complex code	A. Improve work efficiency					F. Deepen professional understanding	3	3	3	3	3	A. Wrong professional knowledge	B. The answer is too general		D. The answer is inconsistent	E. Lack of latest research progress	B. Improved			C. Improve code generation quality	D. Improve model analysis capabilities	E. Add the latest research trends	A. Check the accuracy of the output results	B. Pay attention to academic integrity	C. Protect sensitive data	D. Label AI-assisted content	E. Comply with the usage regulations	B. Allowed but requires caution
14	B. Female	C. Third year of master's degree		D. Frequent use	A. ChatGPT			D. deepseek		F.Kimi			D.6-10 times	A. Document Translation					F. Literature Review			A. Improve work efficiency	B. Get new ideas		D. Improve English writing			1	3	2	2	4	A. Wrong professional knowledge		C. Unable to handle complex problems	D. The answer is inconsistent		B. Improved	A. Improve the accuracy of professional knowledge			D. Improve model analysis capabilities		A. Check the accuracy of the output results		C. Protect sensitive data		E. Comply with the usage regulations	B. Allowed but requires caution
15	A.Male	B. Second year master's degree students		D. Frequent use	A. ChatGPT			D. deepseek					E.More than 10 times	A. Document Translation	B. Paper Writing	C. Code writing			F. Literature Review			A. Improve work efficiency	B. Get new ideas		D. Improve English writing	E. Optimize code quality	F. Deepen professional understanding	4	4	4	3	5		B. The answer is too general	C. Unable to handle complex problems			A. Significantly improved		B. Strengthen data processing capabilities	C. Improve code generation quality		E. Add the latest research trends	A. Check the accuracy of the output results	B. Pay attention to academic integrity	C. Protect sensitive data	D. Label AI-assisted content	E. Comply with the usage regulations	B. Allowed but requires caution
16	A.Male	B. Second year master's degree students	Land-atmosphere interaction	D. Frequent use	A. ChatGPT			D. deepseek					C. 3-5 times	A. Document Translation	B. Paper Writing	C. Code writing		E. Experimental Design				A. Improve work efficiency			D. Improve English writing	E. Optimize code quality	F. Deepen professional understanding	4	5	5	5	5	A. Wrong professional knowledge	B. The answer is too general			E. Lack of latest research progress	A. Significantly improved	A. Improve the accuracy of professional knowledge		C. Improve code generation quality			A. Check the accuracy of the output results	B. Pay attention to academic integrity			E. Comply with the usage regulations	B. Allowed but requires caution
17	A.Male	A. First-year master's students	AI	D. Frequent use	A. ChatGPT		C. Grok	D. deepseek	E. Bean bag	F.Kimi			E.More than 10 times	A. Document Translation		C. Code writing				G. Discussion of research ideas	Translating literature, asking conceptual questions, changing codes	A. Improve work efficiency				E. Optimize code quality	F. Deepen professional understanding	3	5	4	3	4	A. Wrong professional knowledge	B. The answer is too general				A. Significantly improved	A. Improve the accuracy of professional knowledge					A. Check the accuracy of the output results					F. No clear statement
18	A.Male	C. Third year of master's degree	Tropical air-sea interaction	A. Never heard of it				D. deepseek					A. Do not use			C. Code writing					programming	A. Improve work efficiency		C. Solve technical problems	D. Improve English writing			2	4	4	3	5					E. Lack of latest research progress	B. Improved			C. Improve code generation quality			A. Check the accuracy of the output results	B. Pay attention to academic integrity			E. Comply with the usage regulations	F. No clear statement
19	A.Male	B. Second year master's degree students		D. Frequent use	A. ChatGPT			D. deepseek		F.Kimi			E.More than 10 times	A. Document Translation		C. Code writing	D. Data Analysis					A. Improve work efficiency				E. Optimize code quality	F. Deepen professional understanding	4	5	4	4	5	A. Wrong professional knowledge	B. The answer is too general	C. Unable to handle complex problems	D. The answer is inconsistent	E. Lack of latest research progress	B. Improved		B. Strengthen data processing capabilities	C. Improve code generation quality			A. Check the accuracy of the output results					F. No clear statement
20	A.Male	F. Doctoral students in their third year and above	Climate Change	C. Occasional use				D. deepseek					B.1-2 times		B. Paper Writing					G. Discussion of research ideas		A. Improve work efficiency	B. Get new ideas					4	5	5	5	5		B. The answer is too general				B. Improved	A. Improve the accuracy of professional knowledge				E. Add the latest research trends		B. Pay attention to academic integrity				B. Allowed but requires caution
21	B. Female	A. First-year master's students	Data Assimilation	E. Daily use	A. ChatGPT			D. deepseek	E. Bean bag	F.Kimi			E.More than 10 times			C. Code writing			F. Literature Review	G. Discussion of research ideas	Code Modification	A. Improve work efficiency	B. Get new ideas	C. Solve technical problems		E. Optimize code quality	F. Deepen professional understanding	4	3	3	3	5			C. Unable to handle complex problems		E. Lack of latest research progress	B. Improved		B. Strengthen data processing capabilities	C. Improve code generation quality		E. Add the latest research trends		B. Pay attention to academic integrity	C. Protect sensitive data		E. Comply with the usage regulations	C.Be neutral
22	C. Unwilling to disclose	C. Third year of master's degree	Meteorology	D. Frequent use	A. ChatGPT			D. deepseek					C. 3-5 times	A. Document Translation		C. Code writing					Code implementation and literature translation summary	A. Improve work efficiency		C. Solve technical problems		E. Optimize code quality		2	4	2	1	4	A. Wrong professional knowledge	B. The answer is too general	C. Unable to handle complex problems	D. The answer is inconsistent		B. Improved	A. Improve the accuracy of professional knowledge			D. Improve model analysis capabilities		A. Check the accuracy of the output results	B. Pay attention to academic integrity	C. Protect sensitive data	D. Label AI-assisted content	E. Comply with the usage regulations	B. Allowed but requires caution
23	B. Female	B. Second year master's degree students	Paleoclimate simulation	D. Frequent use	A. ChatGPT			D. deepseek	E. Bean bag				D.6-10 times			C. Code writing					Code	A. Improve work efficiency				E. Optimize code quality		3	3	3	3	3	A. Wrong professional knowledge	B. The answer is too general	C. Unable to handle complex problems	D. The answer is inconsistent	E. Lack of latest research progress	B. Improved	A. Improve the accuracy of professional knowledge				E. Add the latest research trends	A. Check the accuracy of the output results	B. Pay attention to academic integrity				F. No clear statement
24	B. Female	B. Second year master's degree students	Second Season	C. Occasional use	A. ChatGPT	B. Claude		D. deepseek	E. Bean bag	F.Kimi			D.6-10 times			C. Code writing						A. Improve work efficiency		C. Solve technical problems		E. Optimize code quality		3	3	4	3	4		B. The answer is too general		D. The answer is inconsistent	E. Lack of latest research progress	B. Improved	A. Improve the accuracy of professional knowledge					A. Check the accuracy of the output results	B. Pay attention to academic integrity	C. Protect sensitive data	D. Label AI-assisted content	E. Comply with the usage regulations	B. Allowed but requires caution
25	B. Female	B. Second year master's degree students	Short-term climate prediction	E. Daily use	A. ChatGPT			D. deepseek	E. Bean bag		G. Others____________	A Word from the Heart	E.More than 10 times	A. Document Translation		C. Code writing				G. Discussion of research ideas	Debugging coding issues and thinking about literature review			C. Solve technical problems	D. Improve English writing	E. Optimize code quality		3	3	3	2	4		B. The answer is too general	C. Unable to handle complex problems		E. Lack of latest research progress	B. Improved	A. Improve the accuracy of professional knowledge		C. Improve code generation quality		E. Add the latest research trends	A. Check the accuracy of the output results	B. Pay attention to academic integrity				C.Be neutral
26	B. Female	A. First-year master's students		D. Frequent use	A. ChatGPT			D. deepseek		F.Kimi			E.More than 10 times			C. Code writing				G. Discussion of research ideas	Writing Code	A. Improve work efficiency				E. Optimize code quality		3	5	4	3	5	A. Wrong professional knowledge	B. The answer is too general	C. Unable to handle complex problems	D. The answer is inconsistent	E. Lack of latest research progress	A. Significantly improved	A. Improve the accuracy of professional knowledge		C. Improve code generation quality		E. Add the latest research trends	A. Check the accuracy of the output results		C. Protect sensitive data			A. Support and encourage
27	B. Female	C. Third year of master's degree	Anomalous dynamics of atmospheric circulation	C. Occasional use				D. deepseek		F.Kimi			C. 3-5 times	A. Document Translation		C. Code writing				G. Discussion of research ideas	Coding Guide	A. Improve work efficiency	B. Get new ideas	C. Solve technical problems		E. Optimize code quality	F. Deepen professional understanding	4	4	3	4	4	A. Wrong professional knowledge	B. The answer is too general	C. Unable to handle complex problems		E. Lack of latest research progress	B. Improved	A. Improve the accuracy of professional knowledge	B. Strengthen data processing capabilities	C. Improve code generation quality			A. Check the accuracy of the output results	B. Pay attention to academic integrity	C. Protect sensitive data		E. Comply with the usage regulations	B. Allowed but requires caution
28	B. Female	E. Second year doctoral student		D. Frequent use	A. ChatGPT			D. deepseek			G. Others____________	A Word from the Heart	E.More than 10 times	A. Document Translation	B. Paper Writing	C. Code writing			F. Literature Review	G. Discussion of research ideas	Code, documentation, translation	A. Improve work efficiency		C. Solve technical problems	D. Improve English writing			2	4	3	2	5	A. Wrong professional knowledge	B. The answer is too general	C. Unable to handle complex problems			A. Significantly improved	A. Improve the accuracy of professional knowledge				E. Add the latest research trends	A. Check the accuracy of the output results	B. Pay attention to academic integrity	C. Protect sensitive data	D. Label AI-assisted content	E. Comply with the usage regulations	C.Be neutral
29	A.Male	A. First-year master's students		E. Daily use	A. ChatGPT		C. Grok	D. deepseek					D.6-10 times	A. Document Translation		C. Code writing	D. Data Analysis					A. Improve work efficiency						5	5	5	1	5					E. Lack of latest research progress	A. Significantly improved	A. Improve the accuracy of professional knowledge		C. Improve code generation quality				B. Pay attention to academic integrity	C. Protect sensitive data			B. Allowed but requires caution
30	A.Male	A. First-year master's students	Land-atmosphere interaction	D. Frequent use	A. ChatGPT			D. deepseek					C. 3-5 times			C. Code writing					Analyzing the code	A. Improve work efficiency				E. Optimize code quality	F. Deepen professional understanding	5	5	5	3	5			C. Unable to handle complex problems		E. Lack of latest research progress	B. Improved			C. Improve code generation quality	D. Improve model analysis capabilities	E. Add the latest research trends		B. Pay attention to academic integrity		D. Label AI-assisted content		A. Support and encourage
31	B. Female	A. First-year master's students	Attribution of extreme events	E. Daily use				D. deepseek	E. Bean bag	F.Kimi			E.More than 10 times	A. Document Translation		C. Code writing				G. Discussion of research ideas	Code writing, research ideas	A. Improve work efficiency	B. Get new ideas			E. Optimize code quality		3	5	5	3	5	A. Wrong professional knowledge	B. The answer is too general				B. Improved		B. Strengthen data processing capabilities	C. Improve code generation quality			A. Check the accuracy of the output results					A. Support and encourage
32	B. Female	B. Second year master's degree students		E. Daily use	A. ChatGPT	B. Claude		D. deepseek		F.Kimi			C. 3-5 times	A. Document Translation	B. Paper Writing	C. Code writing						A. Improve work efficiency			D. Improve English writing	E. Optimize code quality		4	5	4	4	5		B. The answer is too general	C. Unable to handle complex problems			B. Improved		B. Strengthen data processing capabilities	C. Improve code generation quality			A. Check the accuracy of the output results					A. Support and encourage
33	C. Unwilling to disclose	A. First-year master's students		E. Daily use				D. deepseek	E. Bean bag				E.More than 10 times	A. Document Translation		C. Code writing						A. Improve work efficiency				E. Optimize code quality		3	3	3	3	5	A. Wrong professional knowledge	B. The answer is too general	C. Unable to handle complex problems	D. The answer is inconsistent	E. Lack of latest research progress	A. Significantly improved	A. Improve the accuracy of professional knowledge	B. Strengthen data processing capabilities	C. Improve code generation quality	D. Improve model analysis capabilities	E. Add the latest research trends	A. Check the accuracy of the output results		C. Protect sensitive data		E. Comply with the usage regulations	F. No clear statement
34	A.Male	D. First-year doctoral student	ENSO dynamics	E. Daily use	A. ChatGPT			D. deepseek		F.Kimi			E.More than 10 times	A. Document Translation		C. Code writing			F. Literature Review	G. Discussion of research ideas	Code generation and document translation	A. Improve work efficiency	B. Get new ideas		D. Improve English writing	E. Optimize code quality	F. Deepen professional understanding	4	5	4	4	5	A. Wrong professional knowledge		C. Unable to handle complex problems			B. Improved	A. Improve the accuracy of professional knowledge			D. Improve model analysis capabilities		A. Check the accuracy of the output results		C. Protect sensitive data			B. Allowed but requires caution
35	B. Female	B. Second year master's degree students	typhoon	D. Frequent use	A. ChatGPT			D. deepseek					D.6-10 times			C. Code writing					Coding	A. Improve work efficiency	B. Get new ideas			E. Optimize code quality		5	4	4	3	5	A. Wrong professional knowledge		C. Unable to handle complex problems	D. The answer is inconsistent		A. Significantly improved	A. Improve the accuracy of professional knowledge		C. Improve code generation quality			A. Check the accuracy of the output results	B. Pay attention to academic integrity	C. Protect sensitive data		E. Comply with the usage regulations	B. Allowed but requires caution
36	B. Female	D. First-year doctoral student	Meteorology	E. Daily use	A. ChatGPT			D. deepseek					E.More than 10 times	A. Document Translation	B. Paper Writing	C. Code writing					Coding and translation	A. Improve work efficiency		C. Solve technical problems	D. Improve English writing	E. Optimize code quality	F. Deepen professional understanding	4	4	4	4	4			C. Unable to handle complex problems			B. Improved	A. Improve the accuracy of professional knowledge	B. Strengthen data processing capabilities	C. Improve code generation quality	D. Improve model analysis capabilities	E. Add the latest research trends	A. Check the accuracy of the output results					A. Support and encourage
37	C. Unwilling to disclose	A. First-year master's students	Extreme precipitation ensemble forecast typhoon and mesoscale weather system	C. Occasional use				D. deepseek		F.Kimi			B.1-2 times		B. Paper Writing	C. Code writing			F. Literature Review	G. Discussion of research ideas	Provide ideas and understanding of formula derivation	A. Improve work efficiency	B. Get new ideas			E. Optimize code quality	F. Deepen professional understanding	4	3	4	4	4		B. The answer is too general	C. Unable to handle complex problems			B. Improved	A. Improve the accuracy of professional knowledge			D. Improve model analysis capabilities	E. Add the latest research trends	A. Check the accuracy of the output results	B. Pay attention to academic integrity	C. Protect sensitive data	D. Label AI-assisted content	E. Comply with the usage regulations	B. Allowed but requires caution
38	A.Male	D. First-year doctoral student	Extender Forecast	C. Occasional use	A. ChatGPT			D. deepseek					B.1-2 times	A. Document Translation	B. Paper Writing						Paper translation and editing	A. Improve work efficiency			D. Improve English writing			1	5	3	1	4	A. Wrong professional knowledge		C. Unable to handle complex problems		E. Lack of latest research progress	B. Improved	A. Improve the accuracy of professional knowledge				E. Add the latest research trends	A. Check the accuracy of the output results		C. Protect sensitive data			B. Allowed but requires caution
39	B. Female	A. First-year master's students	Meteorology	D. Frequent use	A. ChatGPT			D. deepseek	E. Bean bag	F.Kimi	G. Others____________	A Word from the Heart	E.More than 10 times			C. Code writing					Coding	A. Improve work efficiency		C. Solve technical problems		E. Optimize code quality	F. Deepen professional understanding	4	4	4	2	5		B. The answer is too general	C. Unable to handle complex problems	D. The answer is inconsistent		A. Significantly improved	A. Improve the accuracy of professional knowledge				E. Add the latest research trends	A. Check the accuracy of the output results	B. Pay attention to academic integrity	C. Protect sensitive data	D. Label AI-assisted content	E. Comply with the usage regulations	F. No clear statement
40	B. Female	C. Third year of master's degree		E. Daily use	A. ChatGPT			D. deepseek					E.More than 10 times	A. Document Translation	B. Paper Writing	C. Code writing				G. Discussion of research ideas		A. Improve work efficiency			D. Improve English writing	E. Optimize code quality		4	5	4	3	4		B. The answer is too general	C. Unable to handle complex problems		E. Lack of latest research progress	A. Significantly improved	A. Improve the accuracy of professional knowledge	B. Strengthen data processing capabilities	C. Improve code generation quality	D. Improve model analysis capabilities	E. Add the latest research trends	A. Check the accuracy of the output results	B. Pay attention to academic integrity	C. Protect sensitive data	D. Label AI-assisted content	E. Comply with the usage regulations	A. Support and encourage
41	B. Female	F. Doctoral students in their third year and above	Extended Range Forecast	C. Occasional use	A. ChatGPT			D. deepseek	E. Bean bag	F.Kimi			B.1-2 times			C. Code writing					translate	A. Improve work efficiency			D. Improve English writing			4	4	3	2	4				D. The answer is inconsistent		B. Improved	A. Improve the accuracy of professional knowledge			D. Improve model analysis capabilities		A. Check the accuracy of the output results	B. Pay attention to academic integrity	C. Protect sensitive data			B. Allowed but requires caution
42	B. Female	E. Second year doctoral student	Climate Change	D. Frequent use				D. deepseek	E. Bean bag	F.Kimi			C. 3-5 times	A. Document Translation	B. Paper Writing				F. Literature Review			A. Improve work efficiency			D. Improve English writing			4	5	4	3	5		B. The answer is too general	C. Unable to handle complex problems			B. Improved	A. Improve the accuracy of professional knowledge				E. Add the latest research trends	A. Check the accuracy of the output results	B. Pay attention to academic integrity	C. Protect sensitive data	D. Label AI-assisted content	E. Comply with the usage regulations	A. Support and encourage
43	B. Female	B. Second year master's degree students	climate	E. Daily use	A. ChatGPT			D. deepseek		F.Kimi			E.More than 10 times			C. Code writing			F. Literature Review		Coding		B. Get new ideas			E. Optimize code quality		4	4	4	4	5	A. Wrong professional knowledge					A. Significantly improved	A. Improve the accuracy of professional knowledge					A. Check the accuracy of the output results	B. Pay attention to academic integrity	C. Protect sensitive data			B. Allowed but requires caution
44	A.Male	D. First-year doctoral student	MJO	E. Daily use	A. ChatGPT	B. Claude		D. deepseek					E.More than 10 times	A. Document Translation		C. Code writing	D. Data Analysis				Multi-model forecast skill evaluation	A. Improve work efficiency				E. Optimize code quality		3	5	4	2	5	A. Wrong professional knowledge	B. The answer is too general			E. Lack of latest research progress	B. Improved	A. Improve the accuracy of professional knowledge	B. Strengthen data processing capabilities		D. Improve model analysis capabilities	E. Add the latest research trends	A. Check the accuracy of the output results	B. Pay attention to academic integrity				B. Allowed but requires caution
45	C. Unwilling to disclose	A. First-year master's students	climate	D. Frequent use	A. ChatGPT			D. deepseek	E. Bean bag				E.More than 10 times	A. Document Translation		C. Code writing				G. Discussion of research ideas	Code debugging	A. Improve work efficiency	B. Get new ideas	C. Solve technical problems		E. Optimize code quality	F. Deepen professional understanding	4	5	4	4	5	A. Wrong professional knowledge	B. The answer is too general	C. Unable to handle complex problems	D. The answer is inconsistent	E. Lack of latest research progress	B. Improved	A. Improve the accuracy of professional knowledge	B. Strengthen data processing capabilities			E. Add the latest research trends	A. Check the accuracy of the output results				E. Comply with the usage regulations	B. Allowed but requires caution
46	A.Male	B. Second year master's degree students	Meteorology	E. Daily use				D. deepseek					D.6-10 times		B. Paper Writing	C. Code writing						A. Improve work efficiency	B. Get new ideas	C. Solve technical problems				5	5	5	5	5			C. Unable to handle complex problems	D. The answer is inconsistent	E. Lack of latest research progress	A. Significantly improved	A. Improve the accuracy of professional knowledge	B. Strengthen data processing capabilities	C. Improve code generation quality		E. Add the latest research trends	A. Check the accuracy of the output results	B. Pay attention to academic integrity			E. Comply with the usage regulations	A. Support and encourage
47	A.Male	A. First-year master's students	Numerical simulation	A. Never heard of it	A. ChatGPT			D. deepseek		F.Kimi			E.More than 10 times		B. Paper Writing			E. Experimental Design					B. Get new ideas			E. Optimize code quality		4	5	5	4	5	A. Wrong professional knowledge			D. The answer is inconsistent		B. Improved		B. Strengthen data processing capabilities	C. Improve code generation quality			A. Check the accuracy of the output results					B. Allowed but requires caution
48	B. Female	B. Second year master's degree students	Data Assimilation	E. Daily use	A. ChatGPT	B. Claude	C. Grok	D. deepseek	E. Bean bag	F.Kimi			E.More than 10 times	A. Document Translation		C. Code writing	D. Data Analysis			G. Discussion of research ideas	Program Explanation	A. Improve work efficiency		C. Solve technical problems		E. Optimize code quality		4	4	4	4	4	A. Wrong professional knowledge	B. The answer is too general		D. The answer is inconsistent	E. Lack of latest research progress	A. Significantly improved	A. Improve the accuracy of professional knowledge				E. Add the latest research trends		B. Pay attention to academic integrity	C. Protect sensitive data			B. Allowed but requires caution
49	A.Male	B. Second year master's degree students	Paleoclimate simulation	C. Occasional use	A. ChatGPT			D. deepseek					E.More than 10 times	A. Document Translation		C. Code writing					Code	A. Improve work efficiency				E. Optimize code quality		3	5	4	3	4		B. The answer is too general				B. Improved	A. Improve the accuracy of professional knowledge					A. Check the accuracy of the output results		C. Protect sensitive data	D. Label AI-assisted content	E. Comply with the usage regulations	B. Allowed but requires caution
50	B. Female	B. Second year master's degree students		C. Occasional use									D.6-10 times	A. Document Translation	B. Paper Writing	C. Code writing				G. Discussion of research ideas	Code	A. Improve work efficiency		C. Solve technical problems	D. Improve English writing		F. Deepen professional understanding	3	3	3	4	4		B. The answer is too general	C. Unable to handle complex problems		E. Lack of latest research progress	B. Improved	A. Improve the accuracy of professional knowledge					A. Check the accuracy of the output results	B. Pay attention to academic integrity	C. Protect sensitive data	D. Label AI-assisted content		B. Allowed but requires caution
51	A.Male	D. First-year doctoral student		E. Daily use				D. deepseek	E. Bean bag				E.More than 10 times	A. Document Translation								A. Improve work efficiency	B. Get new ideas		D. Improve English writing	E. Optimize code quality		4	3	3	3	4	A. Wrong professional knowledge		C. Unable to handle complex problems		E. Lack of latest research progress	B. Improved	A. Improve the accuracy of professional knowledge	B. Strengthen data processing capabilities			E. Add the latest research trends	A. Check the accuracy of the output results	B. Pay attention to academic integrity	C. Protect sensitive data			B. Allowed but requires caution
52	A.Male	A. First-year master's students	typhoon	D. Frequent use	A. ChatGPT			D. deepseek		F.Kimi			D.6-10 times			C. Code writing			F. Literature Review	G. Discussion of research ideas	Code	A. Improve work efficiency	B. Get new ideas			E. Optimize code quality		5	4	3	3	5		B. The answer is too general				A. Significantly improved	A. Improve the accuracy of professional knowledge					A. Check the accuracy of the output results	B. Pay attention to academic integrity	C. Protect sensitive data		E. Comply with the usage regulations	F. No clear statement
53	A.Male	A. First-year master's students	ENSO dynamics	E. Daily use						F.Kimi			E.More than 10 times			C. Code writing			F. Literature Review		Code	A. Improve work efficiency			D. Improve English writing	E. Optimize code quality		3	3	1	1	3	A. Wrong professional knowledge	B. The answer is too general	C. Unable to handle complex problems		E. Lack of latest research progress	A. Significantly improved	A. Improve the accuracy of professional knowledge				E. Add the latest research trends	A. Check the accuracy of the output results					B. Allowed but requires caution
54	A.Male	A. First-year master's students	Attribution of extreme events	D. Frequent use	A. ChatGPT			D. deepseek	E. Bean bag	F.Kimi			D.6-10 times	A. Document Translation	B. Paper Writing	C. Code writing				G. Discussion of research ideas	Code	A. Improve work efficiency				E. Optimize code quality		4	4	2	3	4	A. Wrong professional knowledge		C. Unable to handle complex problems			B. Improved						A. Check the accuracy of the output results				E. Comply with the usage regulations	A. Support and encourage
55	A.Male	B. Second year master's degree students		D. Frequent use	A. ChatGPT			D. deepseek	E. Bean bag				E.More than 10 times			C. Code writing	D. Data Analysis		F. Literature Review		Code	A. Improve work efficiency				E. Optimize code quality	F. Deepen professional understanding	4	3	4	4	4	A. Wrong professional knowledge		C. Unable to handle complex problems		E. Lack of latest research progress	B. Improved					E. Add the latest research trends	A. Check the accuracy of the output results		C. Protect sensitive data			B. Allowed but requires caution
56	A.Male	A. First-year master's students	Air-sea interaction	E. Daily use	A. ChatGPT			D. deepseek	E. Bean bag	F.Kimi			D.6-10 times	A. Document Translation		C. Code writing				G. Discussion of research ideas	Code	A. Improve work efficiency	B. Get new ideas			E. Optimize code quality		5	5	5	3	4		B. The answer is too general				A. Significantly improved			C. Improve code generation quality			A. Check the accuracy of the output results	B. Pay attention to academic integrity	C. Protect sensitive data	D. Label AI-assisted content	E. Comply with the usage regulations	C.Be neutral
57	A.Male	B. Second year master's degree students	Short-term climate prediction	E. Daily use	A. ChatGPT	B. Claude		D. deepseek	E. Bean bag	F.Kimi			E.More than 10 times		B. Paper Writing	C. Code writing			F. Literature Review	G. Discussion of research ideas	Code	A. Improve work efficiency	B. Get new ideas	C. Solve technical problems	D. Improve English writing	E. Optimize code quality		3	4	3	5	4	A. Wrong professional knowledge	B. The answer is too general	C. Unable to handle complex problems			A. Significantly improved	A. Improve the accuracy of professional knowledge					A. Check the accuracy of the output results			D. Label AI-assisted content		B. Allowed but requires caution
58	A.Male	B. Second year master's degree students		A. Never heard of it				D. deepseek					A. Do not use			C. Code writing					Code	A. Improve work efficiency				E. Optimize code quality	F. Deepen professional understanding	4	3	4	5	3	A. Wrong professional knowledge			D. The answer is inconsistent		A. Significantly improved			C. Improve code generation quality		E. Add the latest research trends	A. Check the accuracy of the output results	B. Pay attention to academic integrity	C. Protect sensitive data		E. Comply with the usage regulations	B. Allowed but requires caution
59	B. Female	D. First-year doctoral student	Extreme weather and climate	D. Frequent use	A. ChatGPT			D. deepseek					E.More than 10 times	A. Document Translation		C. Code writing				G. Discussion of research ideas	Code	A. Improve work efficiency	B. Get new ideas	C. Solve technical problems		E. Optimize code quality		3	4	5	3	3			C. Unable to handle complex problems			A. Significantly improved	A. Improve the accuracy of professional knowledge				E. Add the latest research trends	A. Check the accuracy of the output results	B. Pay attention to academic integrity			E. Comply with the usage regulations	F. No clear statement
60	A.Male	D. First-year doctoral student		E. Daily use					E. Bean bag				D.6-10 times			C. Code writing	D. Data Analysis				Code	A. Improve work efficiency			D. Improve English writing	E. Optimize code quality	F. Deepen professional understanding	3	4	4	3	3		B. The answer is too general	C. Unable to handle complex problems	D. The answer is inconsistent	E. Lack of latest research progress	A. Significantly improved	A. Improve the accuracy of professional knowledge	B. Strengthen data processing capabilities			E. Add the latest research trends	A. Check the accuracy of the output results		C. Protect sensitive data	D. Label AI-assisted content	E. Comply with the usage regulations	A. Support and encourage
61	A.Male	A. First-year master's students	AI	E. Daily use	A. ChatGPT			D. deepseek	E. Bean bag	F.Kimi			E.More than 10 times	A. Document Translation		C. Code writing					Code	A. Improve work efficiency	B. Get new ideas		D. Improve English writing	E. Optimize code quality	F. Deepen professional understanding	3	2	3	3	4			C. Unable to handle complex problems			B. Improved	A. Improve the accuracy of professional knowledge	B. Strengthen data processing capabilities	C. Improve code generation quality		E. Add the latest research trends	A. Check the accuracy of the output results	B. Pay attention to academic integrity				A. Support and encourage
62	B. Female	C. Third year of master's degree	Climate Change	C. Occasional use				D. deepseek	E. Bean bag	F.Kimi			E.More than 10 times			C. Code writing				G. Discussion of research ideas	Code	A. Improve work efficiency	B. Get new ideas			E. Optimize code quality		5	4	5	5	4	A. Wrong professional knowledge	B. The answer is too general				B. Improved	A. Improve the accuracy of professional knowledge					A. Check the accuracy of the output results		C. Protect sensitive data			B. Allowed but requires caution
63	B. Female	A. First-year master's students	Climate Change	E. Daily use	A. ChatGPT			D. deepseek	E. Bean bag	F.Kimi			E.More than 10 times	A. Document Translation	B. Paper Writing				F. Literature Review	G. Discussion of research ideas	Writing	A. Improve work efficiency	B. Get new ideas	C. Solve technical problems				4	3	4	4	5		B. The answer is too general	C. Unable to handle complex problems		E. Lack of latest research progress	A. Significantly improved	A. Improve the accuracy of professional knowledge				E. Add the latest research trends	A. Check the accuracy of the output results	B. Pay attention to academic integrity				C.Be neutral
64	B. Female	D. First-year doctoral student	Ensemble Forecast	D. Frequent use	A. ChatGPT			D. deepseek					B.1-2 times	A. Document Translation		C. Code writing					Code	A. Improve work efficiency					F. Deepen professional understanding	3	2	3	3	5	A. Wrong professional knowledge	B. The answer is too general	C. Unable to handle complex problems			B. Improved	A. Improve the accuracy of professional knowledge				E. Add the latest research trends		B. Pay attention to academic integrity	C. Protect sensitive data		E. Comply with the usage regulations	B. Allowed but requires caution
65	B. Female	C. Third year of master's degree	MJO	D. Frequent use	A. ChatGPT		C. Grok	D. deepseek	E. Bean bag				C. 3-5 times							G. Discussion of research ideas		A. Improve work efficiency	B. Get new ideas					3	3	3	4	3	A. Wrong professional knowledge	B. The answer is too general	C. Unable to handle complex problems		E. Lack of latest research progress	A. Significantly improved	A. Improve the accuracy of professional knowledge					A. Check the accuracy of the output results				E. Comply with the usage regulations	B. Allowed but requires caution
66	A.Male	C. Third year of master's degree	Land-atmosphere interaction	E. Daily use	A. ChatGPT			D. deepseek	E. Bean bag	F.Kimi			E.More than 10 times			C. Code writing					Code	A. Improve work efficiency					F. Deepen professional understanding	4	3	4	4	3	A. Wrong professional knowledge		C. Unable to handle complex problems	D. The answer is inconsistent	E. Lack of latest research progress	B. Improved	A. Improve the accuracy of professional knowledge			D. Improve model analysis capabilities		A. Check the accuracy of the output results			D. Label AI-assisted content		A. Support and encourage
67	B. Female	B. Second year master's degree students		E. Daily use	A. ChatGPT			D. deepseek	E. Bean bag	F.Kimi			E.More than 10 times	A. Document Translation	B. Paper Writing	C. Code writing					Code	A. Improve work efficiency	B. Get new ideas		D. Improve English writing	E. Optimize code quality	F. Deepen professional understanding	3	2	5	3	4	A. Wrong professional knowledge	B. The answer is too general	C. Unable to handle complex problems			B. Improved					E. Add the latest research trends	A. Check the accuracy of the output results	B. Pay attention to academic integrity	C. Protect sensitive data			C.Be neutral
68	A.Male	C. Third year of master's degree	Numerical simulation	E. Daily use	A. ChatGPT	B. Claude		D. deepseek	E. Bean bag				D.6-10 times	A. Document Translation		C. Code writing					Code	A. Improve work efficiency	B. Get new ideas	C. Solve technical problems		E. Optimize code quality		4	3	5	2	5	A. Wrong professional knowledge					B. Improved	A. Improve the accuracy of professional knowledge				E. Add the latest research trends	A. Check the accuracy of the output results		C. Protect sensitive data	D. Label AI-assisted content	E. Comply with the usage regulations	B. Allowed but requires caution
69	A.Male	B. Second year master's degree students	typhoon	C. Occasional use	A. ChatGPT			D. deepseek	E. Bean bag				D.6-10 times	A. Document Translation		C. Code writing	D. Data Analysis		F. Literature Review	G. Discussion of research ideas	Code	A. Improve work efficiency			D. Improve English writing	E. Optimize code quality		5	4	5	3	5	A. Wrong professional knowledge					B. Improved	A. Improve the accuracy of professional knowledge	B. Strengthen data processing capabilities				A. Check the accuracy of the output results		C. Protect sensitive data			B. Allowed but requires caution
70	A.Male	B. Second year master's degree students	Short-term climate prediction	D. Frequent use	A. ChatGPT			D. deepseek		F.Kimi			D.6-10 times	A. Document Translation		C. Code writing					Code	A. Improve work efficiency	B. Get new ideas	C. Solve technical problems		E. Optimize code quality	F. Deepen professional understanding	4	3	3	5	5			C. Unable to handle complex problems	D. The answer is inconsistent		B. Improved					E. Add the latest research trends	A. Check the accuracy of the output results		C. Protect sensitive data	D. Label AI-assisted content		A. Support and encourage
71	A.Male	C. Third year of master's degree	Data Assimilation	D. Frequent use	A. ChatGPT	B. Claude		D. deepseek	E. Bean bag	F.Kimi			C. 3-5 times		B. Paper Writing	C. Code writing	D. Data Analysis				Code	A. Improve work efficiency	B. Get new ideas			E. Optimize code quality		4	5	3	5	3					E. Lack of latest research progress	A. Significantly improved	A. Improve the accuracy of professional knowledge		C. Improve code generation quality			A. Check the accuracy of the output results		C. Protect sensitive data		E. Comply with the usage regulations	A. Support and encourage
72	A.Male	D. First-year doctoral student	Data Assimilation	D. Frequent use	A. ChatGPT				E. Bean bag				E.More than 10 times	A. Document Translation		C. Code writing					Code	A. Improve work efficiency				E. Optimize code quality	F. Deepen professional understanding	3	4	3	5	1		B. The answer is too general				B. Improved					E. Add the latest research trends	A. Check the accuracy of the output results	B. Pay attention to academic integrity	C. Protect sensitive data	D. Label AI-assisted content	E. Comply with the usage regulations	B. Allowed but requires caution
73	A.Male	B. Second year master's degree students		D. Frequent use				D. deepseek		F.Kimi			D.6-10 times			C. Code writing					Code	A. Improve work efficiency				E. Optimize code quality		5	3	4	3	3		B. The answer is too general	C. Unable to handle complex problems			B. Improved	A. Improve the accuracy of professional knowledge		C. Improve code generation quality		E. Add the latest research trends	A. Check the accuracy of the output results	B. Pay attention to academic integrity				A. Support and encourage
74	A.Male	A. First-year master's students	MJO	E. Daily use	A. ChatGPT			D. deepseek					A. Do not use	A. Document Translation		C. Code writing	D. Data Analysis		F. Literature Review	G. Discussion of research ideas	Code	A. Improve work efficiency		C. Solve technical problems	D. Improve English writing			3	5	2	4	3		B. The answer is too general	C. Unable to handle complex problems	D. The answer is inconsistent		B. Improved	A. Improve the accuracy of professional knowledge		C. Improve code generation quality		E. Add the latest research trends	A. Check the accuracy of the output results	B. Pay attention to academic integrity	C. Protect sensitive data			B. Allowed but requires caution
75	C. Unwilling to disclose	A. First-year master's students	AI	E. Daily use				D. deepseek	E. Bean bag	F.Kimi			D.6-10 times				D. Data Analysis			G. Discussion of research ideas		A. Improve work efficiency			D. Improve English writing	E. Optimize code quality		4	4	3	5	3				D. The answer is inconsistent	E. Lack of latest research progress	B. Improved			C. Improve code generation quality		E. Add the latest research trends	A. Check the accuracy of the output results		C. Protect sensitive data			B. Allowed but requires caution
76	B. Female	B. Second year master's degree students		E. Daily use				D. deepseek	E. Bean bag				E.More than 10 times			C. Code writing					Code	A. Improve work efficiency						5	3	1	5	3		B. The answer is too general	C. Unable to handle complex problems			B. Improved		B. Strengthen data processing capabilities				A. Check the accuracy of the output results	B. Pay attention to academic integrity	C. Protect sensitive data	D. Label AI-assisted content		B. Allowed but requires caution
77	A.Male	D. First-year doctoral student	Land-atmosphere interaction	E. Daily use	A. ChatGPT			D. deepseek	E. Bean bag				C. 3-5 times	A. Document Translation	B. Paper Writing	C. Code writing	D. Data Analysis			G. Discussion of research ideas	Code	A. Improve work efficiency		C. Solve technical problems		E. Optimize code quality		3	5	3	3	4		B. The answer is too general	C. Unable to handle complex problems			A. Significantly improved	A. Improve the accuracy of professional knowledge	B. Strengthen data processing capabilities				A. Check the accuracy of the output results	B. Pay attention to academic integrity	C. Protect sensitive data			B. Allowed but requires caution
78	B. Female	A. First-year master's students	Land-atmosphere interaction	E. Daily use				D. deepseek		F.Kimi			E.More than 10 times	A. Document Translation		C. Code writing	D. Data Analysis			G. Discussion of research ideas	Code		B. Get new ideas		D. Improve English writing	E. Optimize code quality		3	2	3	3	3	A. Wrong professional knowledge	B. The answer is too general			E. Lack of latest research progress	B. Improved	A. Improve the accuracy of professional knowledge						B. Pay attention to academic integrity	C. Protect sensitive data		E. Comply with the usage regulations	B. Allowed but requires caution
79	B. Female	B. Second year master's degree students	Land-atmosphere interaction	E. Daily use	A. ChatGPT			D. deepseek		F.Kimi			E.More than 10 times			C. Code writing			F. Literature Review		Code	A. Improve work efficiency	B. Get new ideas	C. Solve technical problems		E. Optimize code quality		3	2	5	4	2	A. Wrong professional knowledge	B. The answer is too general	C. Unable to handle complex problems		E. Lack of latest research progress	B. Improved	A. Improve the accuracy of professional knowledge		C. Improve code generation quality	D. Improve model analysis capabilities			B. Pay attention to academic integrity	C. Protect sensitive data			B. Allowed but requires caution
80	B. Female	A. First-year master's students	Extreme Weather	E. Daily use	A. ChatGPT								E.More than 10 times	A. Document Translation	B. Paper Writing	C. Code writing				G. Discussion of research ideas	Code	A. Improve work efficiency		C. Solve technical problems		E. Optimize code quality		4	4	4	3	5		B. The answer is too general			E. Lack of latest research progress	A. Significantly improved	A. Improve the accuracy of professional knowledge		C. Improve code generation quality			A. Check the accuracy of the output results			D. Label AI-assisted content	E. Comply with the usage regulations	A. Support and encourage
81	A.Male	B. Second year master's degree students	Attribution of extreme events	E. Daily use	A. ChatGPT			D. deepseek	E. Bean bag	F.Kimi			B.1-2 times			C. Code writing	D. Data Analysis				Code	A. Improve work efficiency			D. Improve English writing			5	5	5	5	4		B. The answer is too general	C. Unable to handle complex problems		E. Lack of latest research progress	B. Improved	A. Improve the accuracy of professional knowledge					A. Check the accuracy of the output results	B. Pay attention to academic integrity			E. Comply with the usage regulations	C.Be neutral
82	B. Female	A. First-year master's students	Short-term climate prediction	D. Frequent use	A. ChatGPT		C. Grok	D. deepseek	E. Bean bag	F.Kimi			C. 3-5 times			C. Code writing	D. Data Analysis			G. Discussion of research ideas	Code	A. Improve work efficiency				E. Optimize code quality		4	4	4	3	3		B. The answer is too general	C. Unable to handle complex problems		E. Lack of latest research progress	B. Improved			C. Improve code generation quality		E. Add the latest research trends	A. Check the accuracy of the output results	B. Pay attention to academic integrity				A. Support and encourage
83	B. Female	B. Second year master's degree students	Lightning Forecast	E. Daily use				D. deepseek	E. Bean bag				B.1-2 times	A. Document Translation	B. Paper Writing	C. Code writing					Code	A. Improve work efficiency	B. Get new ideas			E. Optimize code quality		3	4	4	4	1			C. Unable to handle complex problems			B. Improved	A. Improve the accuracy of professional knowledge							C. Protect sensitive data			F. No clear statement
84	B. Female	B. Second year master's degree students	Anomalous dynamics of atmospheric circulation	D. Frequent use				D. deepseek					E.More than 10 times	A. Document Translation	B. Paper Writing	C. Code writing					Code	A. Improve work efficiency	B. Get new ideas			E. Optimize code quality		4	3	4	3	4	A. Wrong professional knowledge		C. Unable to handle complex problems			B. Improved	A. Improve the accuracy of professional knowledge		C. Improve code generation quality		E. Add the latest research trends	A. Check the accuracy of the output results	B. Pay attention to academic integrity	C. Protect sensitive data		E. Comply with the usage regulations	B. Allowed but requires caution
85	B. Female	B. Second year master's degree students	AI	E. Daily use		B. Claude		D. deepseek		F.Kimi			B.1-2 times	A. Document Translation		C. Code writing	D. Data Analysis				Code	A. Improve work efficiency				E. Optimize code quality		3	4	3	5	3	A. Wrong professional knowledge	B. The answer is too general	C. Unable to handle complex problems		E. Lack of latest research progress	A. Significantly improved	A. Improve the accuracy of professional knowledge					A. Check the accuracy of the output results	B. Pay attention to academic integrity	C. Protect sensitive data			B. Allowed but requires caution
86	A.Male	A. First-year master's students	Ensemble Forecast	C. Occasional use	A. ChatGPT			D. deepseek	E. Bean bag				C. 3-5 times			C. Code writing				G. Discussion of research ideas	Code	A. Improve work efficiency	B. Get new ideas	C. Solve technical problems	D. Improve English writing	E. Optimize code quality	F. Deepen professional understanding	4	3	4	4	4	A. Wrong professional knowledge	B. The answer is too general				A. Significantly improved	A. Improve the accuracy of professional knowledge						B. Pay attention to academic integrity	C. Protect sensitive data			B. Allowed but requires caution
87	A.Male	D. First-year doctoral student	typhoon	E. Daily use	A. ChatGPT	B. Claude		D. deepseek	E. Bean bag	F.Kimi			E.More than 10 times			C. Code writing				G. Discussion of research ideas	Code		B. Get new ideas					4	5	3	3	4	A. Wrong professional knowledge	B. The answer is too general	C. Unable to handle complex problems		E. Lack of latest research progress	B. Improved	A. Improve the accuracy of professional knowledge		C. Improve code generation quality			A. Check the accuracy of the output results					B. Allowed but requires caution
88	B. Female	F. Doctoral students in their third year and above		E. Daily use				D. deepseek		F.Kimi			C. 3-5 times			C. Code writing				G. Discussion of research ideas	Code	A. Improve work efficiency				E. Optimize code quality		4	4	4	4	3	A. Wrong professional knowledge		C. Unable to handle complex problems			B. Improved	A. Improve the accuracy of professional knowledge				E. Add the latest research trends	A. Check the accuracy of the output results	B. Pay attention to academic integrity	C. Protect sensitive data	D. Label AI-assisted content	E. Comply with the usage regulations	B. Allowed but requires caution
89	A.Male	A. First-year master's students	Extreme weather and climate	E. Daily use	A. ChatGPT	B. Claude		D. deepseek		F.Kimi			E.More than 10 times	A. Document Translation		C. Code writing	D. Data Analysis				Code			C. Solve technical problems				5	4	4	4	5	A. Wrong professional knowledge	B. The answer is too general	C. Unable to handle complex problems	D. The answer is inconsistent	E. Lack of latest research progress	B. Improved	A. Improve the accuracy of professional knowledge		C. Improve code generation quality		E. Add the latest research trends	A. Check the accuracy of the output results	B. Pay attention to academic integrity		D. Label AI-assisted content	E. Comply with the usage regulations	B. Allowed but requires caution
90	B. Female	C. Third year of master's degree		E. Daily use	A. ChatGPT			D. deepseek	E. Bean bag				E.More than 10 times			C. Code writing			F. Literature Review		Code	A. Improve work efficiency	B. Get new ideas			E. Optimize code quality	F. Deepen professional understanding	2	3	3	4	3	A. Wrong professional knowledge	B. The answer is too general			E. Lack of latest research progress	A. Significantly improved	A. Improve the accuracy of professional knowledge							C. Protect sensitive data	D. Label AI-assisted content	E. Comply with the usage regulations	A. Support and encourage
91	A.Male	A. First-year master's students	Extended Range Forecast	C. Occasional use				D. deepseek					E.More than 10 times	A. Document Translation	B. Paper Writing	C. Code writing	D. Data Analysis		F. Literature Review	G. Discussion of research ideas	Code	A. Improve work efficiency				E. Optimize code quality		5	5	3	5	1	A. Wrong professional knowledge				E. Lack of latest research progress	B. Improved	A. Improve the accuracy of professional knowledge		C. Improve code generation quality	D. Improve model analysis capabilities		A. Check the accuracy of the output results		C. Protect sensitive data			A. Support and encourage
92	B. Female	B. Second year master's degree students	typhoon	E. Daily use		B. Claude	C. Grok	D. deepseek		F.Kimi			D.6-10 times			C. Code writing				G. Discussion of research ideas	Code	A. Improve work efficiency	B. Get new ideas	C. Solve technical problems		E. Optimize code quality		4	5	3	3	3	A. Wrong professional knowledge					A. Significantly improved	A. Improve the accuracy of professional knowledge	B. Strengthen data processing capabilities	C. Improve code generation quality	D. Improve model analysis capabilities		A. Check the accuracy of the output results	B. Pay attention to academic integrity		D. Label AI-assisted content		B. Allowed but requires caution
93	A.Male	C. Third year of master's degree	Data Assimilation	E. Daily use	A. ChatGPT			D. deepseek	E. Bean bag	F.Kimi			B.1-2 times		B. Paper Writing						Writing	A. Improve work efficiency	B. Get new ideas			E. Optimize code quality	F. Deepen professional understanding	5	4	3	4	3	A. Wrong professional knowledge					B. Improved	A. Improve the accuracy of professional knowledge				E. Add the latest research trends	A. Check the accuracy of the output results	B. Pay attention to academic integrity		D. Label AI-assisted content		A. Support and encourage
94	A.Male	B. Second year master's degree students	typhoon	E. Daily use				D. deepseek	E. Bean bag	F.Kimi			E.More than 10 times									A. Improve work efficiency				E. Optimize code quality		5	2	3	5	3	A. Wrong professional knowledge				E. Lack of latest research progress	B. Improved	A. Improve the accuracy of professional knowledge	B. Strengthen data processing capabilities			E. Add the latest research trends	A. Check the accuracy of the output results		C. Protect sensitive data		E. Comply with the usage regulations	B. Allowed but requires caution
95	A.Male	B. Second year master's degree students	Land-atmosphere interaction	D. Frequent use	A. ChatGPT			D. deepseek					E.More than 10 times			C. Code writing		E. Experimental Design		G. Discussion of research ideas	Code	A. Improve work efficiency			D. Improve English writing	E. Optimize code quality	F. Deepen professional understanding	5	5	3	3	4		B. The answer is too general	C. Unable to handle complex problems			A. Significantly improved	A. Improve the accuracy of professional knowledge	B. Strengthen data processing capabilities	C. Improve code generation quality		E. Add the latest research trends	A. Check the accuracy of the output results		C. Protect sensitive data			B. Allowed but requires caution
96	A.Male	A. First-year master's students	Short-term climate prediction	A. Never heard of it	A. ChatGPT	B. Claude		D. deepseek		F.Kimi			A. Do not use	A. Document Translation								A. Improve work efficiency	B. Get new ideas			E. Optimize code quality	F. Deepen professional understanding	4	4	4	2	3	A. Wrong professional knowledge	B. The answer is too general	C. Unable to handle complex problems			A. Significantly improved	A. Improve the accuracy of professional knowledge		C. Improve code generation quality			A. Check the accuracy of the output results	B. Pay attention to academic integrity	C. Protect sensitive data	D. Label AI-assisted content		B. Allowed but requires caution
97	B. Female	C. Third year of master's degree	Mesoscale	E. Daily use	A. ChatGPT			D. deepseek	E. Bean bag				D.6-10 times			C. Code writing			F. Literature Review		Code	A. Improve work efficiency		C. Solve technical problems		E. Optimize code quality		4	2	4	3	5		B. The answer is too general	C. Unable to handle complex problems	D. The answer is inconsistent		B. Improved	A. Improve the accuracy of professional knowledge		C. Improve code generation quality								A. Support and encourage
98	A.Male	C. Third year of master's degree		E. Daily use	A. ChatGPT			D. deepseek		F.Kimi			E.More than 10 times	A. Document Translation	B. Paper Writing	C. Code writing	D. Data Analysis			G. Discussion of research ideas	Code	A. Improve work efficiency			D. Improve English writing	E. Optimize code quality		3	4	1	5	5	A. Wrong professional knowledge	B. The answer is too general	C. Unable to handle complex problems			B. Improved	A. Improve the accuracy of professional knowledge					A. Check the accuracy of the output results		C. Protect sensitive data		E. Comply with the usage regulations	B. Allowed but requires caution
99	A.Male	E. Second year doctoral student		D. Frequent use	A. ChatGPT		C. Grok		E. Bean bag	F.Kimi			B.1-2 times	A. Document Translation		C. Code writing					Code	A. Improve work efficiency		C. Solve technical problems	D. Improve English writing	E. Optimize code quality		3	3	4	4	4	A. Wrong professional knowledge		C. Unable to handle complex problems			B. Improved	A. Improve the accuracy of professional knowledge		C. Improve code generation quality	D. Improve model analysis capabilities				C. Protect sensitive data		E. Comply with the usage regulations	B. Allowed but requires caution
100	B. Female	A. First-year master's students	climate	E. Daily use					E. Bean bag				D.6-10 times			C. Code writing				G. Discussion of research ideas	Code	A. Improve work efficiency	B. Get new ideas					4	4	4	3	5	A. Wrong professional knowledge	B. The answer is too general			E. Lack of latest research progress	B. Improved	A. Improve the accuracy of professional knowledge			D. Improve model analysis capabilities		A. Check the accuracy of the output results	B. Pay attention to academic integrity			E. Comply with the usage regulations	B. Allowed but requires caution
101	C. Unwilling to disclose	D. First-year doctoral student	Typhoon Forecast	A. Never heard of it	A. ChatGPT			D. deepseek		F.Kimi			A. Do not use	A. Document Translation	B. Paper Writing					G. Discussion of research ideas	Writing	A. Improve work efficiency				E. Optimize code quality	F. Deepen professional understanding	4	3	5	3	5	A. Wrong professional knowledge	B. The answer is too general	C. Unable to handle complex problems			B. Improved	A. Improve the accuracy of professional knowledge	B. Strengthen data processing capabilities			E. Add the latest research trends	A. Check the accuracy of the output results		C. Protect sensitive data		E. Comply with the usage regulations	B. Allowed but requires caution
102	A.Male	C. Third year of master's degree	AI	D. Frequent use					E. Bean bag				E.More than 10 times	A. Document Translation	B. Paper Writing						Writing	A. Improve work efficiency		C. Solve technical problems		E. Optimize code quality		4	3	3	5	5			C. Unable to handle complex problems		E. Lack of latest research progress	B. Improved	A. Improve the accuracy of professional knowledge		C. Improve code generation quality			A. Check the accuracy of the output results	B. Pay attention to academic integrity	C. Protect sensitive data		E. Comply with the usage regulations	B. Allowed but requires caution
103	B. Female	A. First-year master's students	Mesoscale	E. Daily use	A. ChatGPT			D. deepseek	E. Bean bag	F.Kimi			C. 3-5 times					E. Experimental Design				A. Improve work efficiency	B. Get new ideas		D. Improve English writing	E. Optimize code quality		3	3	4	1	4	A. Wrong professional knowledge	B. The answer is too general				B. Improved				D. Improve model analysis capabilities	E. Add the latest research trends	A. Check the accuracy of the output results		C. Protect sensitive data		E. Comply with the usage regulations	B. Allowed but requires caution
104	A.Male	B. Second year master's degree students	ENSO dynamics	C. Occasional use	A. ChatGPT			D. deepseek	E. Bean bag				C. 3-5 times	A. Document Translation		C. Code writing	D. Data Analysis				Code	A. Improve work efficiency	B. Get new ideas		D. Improve English writing	E. Optimize code quality		4	5	4	3	3	A. Wrong professional knowledge	B. The answer is too general		D. The answer is inconsistent		B. Improved	A. Improve the accuracy of professional knowledge	B. Strengthen data processing capabilities				A. Check the accuracy of the output results	B. Pay attention to academic integrity	C. Protect sensitive data	D. Label AI-assisted content		B. Allowed but requires caution
105	B. Female	A. First-year master's students	Anomalous dynamics of atmospheric circulation	D. Frequent use	A. ChatGPT			D. deepseek	E. Bean bag				E.More than 10 times		B. Paper Writing	C. Code writing					Code	A. Improve work efficiency						4	1	3	3	5	A. Wrong professional knowledge		C. Unable to handle complex problems			B. Improved	A. Improve the accuracy of professional knowledge			D. Improve model analysis capabilities	E. Add the latest research trends	A. Check the accuracy of the output results		C. Protect sensitive data		E. Comply with the usage regulations	A. Support and encourage
106	A.Male	C. Third year of master's degree		C. Occasional use	A. ChatGPT			D. deepseek	E. Bean bag	F.Kimi			E.More than 10 times	A. Document Translation		C. Code writing					Code	A. Improve work efficiency	B. Get new ideas			E. Optimize code quality	F. Deepen professional understanding	3	2	5	4	3		B. The answer is too general			E. Lack of latest research progress	B. Improved	A. Improve the accuracy of professional knowledge				E. Add the latest research trends	A. Check the accuracy of the output results				E. Comply with the usage regulations	F. No clear statement
107	B. Female	A. First-year master's students	Air-sea interaction	E. Daily use				D. deepseek	E. Bean bag	F.Kimi			D.6-10 times	A. Document Translation	B. Paper Writing					G. Discussion of research ideas	Writing	A. Improve work efficiency			D. Improve English writing	E. Optimize code quality		3	4	4	4	4	A. Wrong professional knowledge	B. The answer is too general	C. Unable to handle complex problems		E. Lack of latest research progress	A. Significantly improved	A. Improve the accuracy of professional knowledge		C. Improve code generation quality			A. Check the accuracy of the output results	B. Pay attention to academic integrity	C. Protect sensitive data	D. Label AI-assisted content		B. Allowed but requires caution
108	A.Male	A. First-year master's students		D. Frequent use	A. ChatGPT		C. Grok	D. deepseek					E.More than 10 times	A. Document Translation	B. Paper Writing	C. Code writing				G. Discussion of research ideas	Code	A. Improve work efficiency				E. Optimize code quality		5	3	5	2	3	A. Wrong professional knowledge		C. Unable to handle complex problems	D. The answer is inconsistent	E. Lack of latest research progress	B. Improved			C. Improve code generation quality			A. Check the accuracy of the output results	B. Pay attention to academic integrity	C. Protect sensitive data			B. Allowed but requires caution
109	B. Female	A. First-year master's students	Typhoon Forecast	E. Daily use	A. ChatGPT			D. deepseek	E. Bean bag	F.Kimi			E.More than 10 times	A. Document Translation	B. Paper Writing	C. Code writing					Code	A. Improve work efficiency	B. Get new ideas			E. Optimize code quality		3	4	2	4	2		B. The answer is too general	C. Unable to handle complex problems		E. Lack of latest research progress	A. Significantly improved	A. Improve the accuracy of professional knowledge					A. Check the accuracy of the output results		C. Protect sensitive data		E. Comply with the usage regulations	B. Allowed but requires caution
110	B. Female	B. Second year master's degree students	Ensemble Forecast	C. Occasional use				D. deepseek					C. 3-5 times	A. Document Translation		C. Code writing				G. Discussion of research ideas	Code	A. Improve work efficiency	B. Get new ideas	C. Solve technical problems			F. Deepen professional understanding	5	5	5	3	3	A. Wrong professional knowledge	B. The answer is too general	C. Unable to handle complex problems			B. Improved		B. Strengthen data processing capabilities	C. Improve code generation quality			A. Check the accuracy of the output results	B. Pay attention to academic integrity	C. Protect sensitive data		E. Comply with the usage regulations	B. Allowed but requires caution
111	A.Male	B. Second year master's degree students	Data Assimilation	E. Daily use	A. ChatGPT								B.1-2 times	A. Document Translation		C. Code writing	D. Data Analysis				Code	A. Improve work efficiency			D. Improve English writing			3	3	4	4	5	A. Wrong professional knowledge	B. The answer is too general			E. Lack of latest research progress	B. Improved	A. Improve the accuracy of professional knowledge					A. Check the accuracy of the output results	B. Pay attention to academic integrity	C. Protect sensitive data		E. Comply with the usage regulations	B. Allowed but requires caution
112	A.Male	B. Second year master's degree students	AI	E. Daily use	A. ChatGPT			D. deepseek		F.Kimi			D.6-10 times	A. Document Translation		C. Code writing			F. Literature Review	G. Discussion of research ideas	Code	A. Improve work efficiency		C. Solve technical problems		E. Optimize code quality		3	3	4	4	5		B. The answer is too general	C. Unable to handle complex problems		E. Lack of latest research progress	A. Significantly improved	A. Improve the accuracy of professional knowledge	B. Strengthen data processing capabilities				A. Check the accuracy of the output results					A. Support and encourage
113	B. Female	B. Second year master's degree students	Data Assimilation	E. Daily use	A. ChatGPT	B. Claude		D. deepseek		F.Kimi			E.More than 10 times	A. Document Translation	B. Paper Writing	C. Code writing			F. Literature Review	G. Discussion of research ideas	Code				D. Improve English writing	E. Optimize code quality		3	3	4	4	3	A. Wrong professional knowledge	B. The answer is too general	C. Unable to handle complex problems		E. Lack of latest research progress	B. Improved	A. Improve the accuracy of professional knowledge		C. Improve code generation quality		E. Add the latest research trends	A. Check the accuracy of the output results	B. Pay attention to academic integrity	C. Protect sensitive data		E. Comply with the usage regulations	B. Allowed but requires caution
114	A.Male	A. First-year master's students	ENSO dynamics	C. Occasional use	A. ChatGPT			D. deepseek					E.More than 10 times			C. Code writing				G. Discussion of research ideas	Code	A. Improve work efficiency				E. Optimize code quality		3	4	4	3	4		B. The answer is too general			E. Lack of latest research progress	B. Improved	A. Improve the accuracy of professional knowledge		C. Improve code generation quality			A. Check the accuracy of the output results	B. Pay attention to academic integrity			E. Comply with the usage regulations	B. Allowed but requires caution
115	A.Male	C. Third year of master's degree	Tropical air-sea interaction	D. Frequent use		B. Claude		D. deepseek		F.Kimi			E.More than 10 times	A. Document Translation			D. Data Analysis		F. Literature Review			A. Improve work efficiency		C. Solve technical problems				4	5	4	3	4	A. Wrong professional knowledge			D. The answer is inconsistent		B. Improved	A. Improve the accuracy of professional knowledge				E. Add the latest research trends	A. Check the accuracy of the output results		C. Protect sensitive data			B. Allowed but requires caution
116	B. Female	A. First-year master's students	Paleoclimate simulation	E. Daily use	A. ChatGPT	B. Claude		D. deepseek		F.Kimi			D.6-10 times	A. Document Translation	B. Paper Writing	C. Code writing	D. Data Analysis				Code	A. Improve work efficiency	B. Get new ideas		D. Improve English writing			4	4	3	3	5	A. Wrong professional knowledge	B. The answer is too general			E. Lack of latest research progress	B. Improved	A. Improve the accuracy of professional knowledge				E. Add the latest research trends	A. Check the accuracy of the output results		C. Protect sensitive data			B. Allowed but requires caution
117	B. Female	B. Second year master's degree students	climate	E. Daily use	A. ChatGPT	B. Claude	C. Grok	D. deepseek	E. Bean bag	F.Kimi			D.6-10 times			C. Code writing				G. Discussion of research ideas	Code	A. Improve work efficiency	B. Get new ideas	C. Solve technical problems		E. Optimize code quality		4	5	3	4	3	A. Wrong professional knowledge	B. The answer is too general	C. Unable to handle complex problems			B. Improved						A. Check the accuracy of the output results	B. Pay attention to academic integrity				B. Allowed but requires caution
118	A.Male	D. First-year doctoral student	Ensemble Forecast	C. Occasional use						F.Kimi			D.6-10 times	A. Document Translation	B. Paper Writing	C. Code writing					Code	A. Improve work efficiency	B. Get new ideas	C. Solve technical problems	D. Improve English writing	E. Optimize code quality	F. Deepen professional understanding	5	3	3	3	2	A. Wrong professional knowledge	B. The answer is too general	C. Unable to handle complex problems		E. Lack of latest research progress	A. Significantly improved	A. Improve the accuracy of professional knowledge				E. Add the latest research trends	A. Check the accuracy of the output results	B. Pay attention to academic integrity	C. Protect sensitive data		E. Comply with the usage regulations	C.Be neutral
119	A.Male	D. First-year doctoral student	Extended Range Forecast	E. Daily use	A. ChatGPT			D. deepseek		F.Kimi			D.6-10 times	A. Document Translation		C. Code writing					Code	A. Improve work efficiency				E. Optimize code quality		4	4	1	4	3		B. The answer is too general	C. Unable to handle complex problems			B. Improved	A. Improve the accuracy of professional knowledge		C. Improve code generation quality	D. Improve model analysis capabilities	E. Add the latest research trends	A. Check the accuracy of the output results	B. Pay attention to academic integrity		D. Label AI-assisted content	E. Comply with the usage regulations	A. Support and encourage
120	B. Female	C. Third year of master's degree		E. Daily use	A. ChatGPT			D. deepseek		F.Kimi			B.1-2 times	A. Document Translation		C. Code writing				G. Discussion of research ideas	Code	A. Improve work efficiency		C. Solve technical problems				3	4	3	5	4			C. Unable to handle complex problems			A. Significantly improved						A. Check the accuracy of the output results	B. Pay attention to academic integrity			E. Comply with the usage regulations	B. Allowed but requires caution
121	B. Female	B. Second year master's degree students	Mesoscale	A. Never heard of it	A. ChatGPT			D. deepseek	E. Bean bag	F.Kimi			A. Do not use	A. Document Translation	B. Paper Writing	C. Code writing					Code	A. Improve work efficiency	B. Get new ideas		D. Improve English writing		F. Deepen professional understanding	4	4	3	3	1	A. Wrong professional knowledge	B. The answer is too general	C. Unable to handle complex problems			B. Improved	A. Improve the accuracy of professional knowledge				E. Add the latest research trends	A. Check the accuracy of the output results	B. Pay attention to academic integrity	C. Protect sensitive data		E. Comply with the usage regulations	A. Support and encourage
122	A.Male	C. Third year of master's degree		A. Never heard of it				D. deepseek		F.Kimi			A. Do not use	A. Document Translation						G. Discussion of research ideas		A. Improve work efficiency					F. Deepen professional understanding	5	4	4	3	5	A. Wrong professional knowledge	B. The answer is too general	C. Unable to handle complex problems			B. Improved	A. Improve the accuracy of professional knowledge		C. Improve code generation quality		E. Add the latest research trends	A. Check the accuracy of the output results		C. Protect sensitive data		E. Comply with the usage regulations	B. Allowed but requires caution
123	A.Male	C. Third year of master's degree	Lightning Forecast	E. Daily use	A. ChatGPT			D. deepseek					E.More than 10 times	A. Document Translation						G. Discussion of research ideas		A. Improve work efficiency				E. Optimize code quality		3	5	2	4	3			C. Unable to handle complex problems			B. Improved			C. Improve code generation quality			A. Check the accuracy of the output results	B. Pay attention to academic integrity	C. Protect sensitive data		E. Comply with the usage regulations	B. Allowed but requires caution
124	A.Male	B. Second year master's degree students	climate	D. Frequent use									E.More than 10 times			C. Code writing				G. Discussion of research ideas	Code	A. Improve work efficiency		C. Solve technical problems		E. Optimize code quality		3	3	4	4	3		B. The answer is too general	C. Unable to handle complex problems			A. Significantly improved	A. Improve the accuracy of professional knowledge	B. Strengthen data processing capabilities				A. Check the accuracy of the output results	B. Pay attention to academic integrity	C. Protect sensitive data		E. Comply with the usage regulations	A. Support and encourage
125	A.Male	A. First-year master's students		D. Frequent use	A. ChatGPT			D. deepseek					D.6-10 times	A. Document Translation		C. Code writing					Code	A. Improve work efficiency			D. Improve English writing	E. Optimize code quality		5	3	4	5	5	A. Wrong professional knowledge		C. Unable to handle complex problems		E. Lack of latest research progress	A. Significantly improved	A. Improve the accuracy of professional knowledge	B. Strengthen data processing capabilities	C. Improve code generation quality	D. Improve model analysis capabilities		A. Check the accuracy of the output results			D. Label AI-assisted content	E. Comply with the usage regulations	A. Support and encourage
126	A.Male	D. First-year doctoral student	Land-atmosphere interaction	E. Daily use				D. deepseek		F.Kimi			D.6-10 times	A. Document Translation	B. Paper Writing				F. Literature Review		Writing	A. Improve work efficiency				E. Optimize code quality	F. Deepen professional understanding	3	3	5	3	4					E. Lack of latest research progress	B. Improved						A. Check the accuracy of the output results				E. Comply with the usage regulations	B. Allowed but requires caution
127	B. Female	E. Second year doctoral student	Ensemble Forecast	D. Frequent use	A. ChatGPT			D. deepseek		F.Kimi			A. Do not use			C. Code writing	D. Data Analysis				Code	A. Improve work efficiency	B. Get new ideas	C. Solve technical problems		E. Optimize code quality	F. Deepen professional understanding	2	3	3	3	5	A. Wrong professional knowledge	B. The answer is too general			E. Lack of latest research progress	A. Significantly improved	A. Improve the accuracy of professional knowledge		C. Improve code generation quality			A. Check the accuracy of the output results		C. Protect sensitive data	D. Label AI-assisted content		A. Support and encourage
128	A.Male	C. Third year of master's degree	Extreme weather and climate	D. Frequent use	A. ChatGPT	B. Claude		D. deepseek					E.More than 10 times									A. Improve work efficiency			D. Improve English writing	E. Optimize code quality	F. Deepen professional understanding	2	3	4	4	2					E. Lack of latest research progress	B. Improved	A. Improve the accuracy of professional knowledge					A. Check the accuracy of the output results	B. Pay attention to academic integrity	C. Protect sensitive data		E. Comply with the usage regulations	F. No clear statement
129	A.Male	A. First-year master's students	typhoon	E. Daily use	A. ChatGPT			D. deepseek					C. 3-5 times		B. Paper Writing	C. Code writing					Code	A. Improve work efficiency	B. Get new ideas	C. Solve technical problems	D. Improve English writing	E. Optimize code quality		3	4	3	3	3	A. Wrong professional knowledge	B. The answer is too general	C. Unable to handle complex problems		E. Lack of latest research progress	A. Significantly improved	A. Improve the accuracy of professional knowledge				E. Add the latest research trends	A. Check the accuracy of the output results	B. Pay attention to academic integrity				B. Allowed but requires caution
130	B. Female	A. First-year master's students	Extreme weather and climate	E. Daily use	A. ChatGPT			D. deepseek	E. Bean bag				D.6-10 times	A. Document Translation						G. Discussion of research ideas		A. Improve work efficiency	B. Get new ideas		D. Improve English writing	E. Optimize code quality	F. Deepen professional understanding	3	5	5	4	3	A. Wrong professional knowledge	B. The answer is too general	C. Unable to handle complex problems			B. Improved					E. Add the latest research trends	A. Check the accuracy of the output results				E. Comply with the usage regulations	B. Allowed but requires caution
131	B. Female	D. First-year doctoral student		E. Daily use				D. deepseek		F.Kimi			E.More than 10 times	A. Document Translation						G. Discussion of research ideas		A. Improve work efficiency	B. Get new ideas	C. Solve technical problems		E. Optimize code quality		2	5	3	4	5				D. The answer is inconsistent	E. Lack of latest research progress	B. Improved		B. Strengthen data processing capabilities	C. Improve code generation quality		E. Add the latest research trends	A. Check the accuracy of the output results	B. Pay attention to academic integrity				B. Allowed but requires caution
132	B. Female	A. First-year master's students	Short-term climate prediction	D. Frequent use	A. ChatGPT			D. deepseek	E. Bean bag	F.Kimi			B.1-2 times	A. Document Translation		C. Code writing				G. Discussion of research ideas	Code	A. Improve work efficiency				E. Optimize code quality	F. Deepen professional understanding	3	5	3	2	3	A. Wrong professional knowledge		C. Unable to handle complex problems		E. Lack of latest research progress	A. Significantly improved	A. Improve the accuracy of professional knowledge	B. Strengthen data processing capabilities				A. Check the accuracy of the output results	B. Pay attention to academic integrity	C. Protect sensitive data	D. Label AI-assisted content		B. Allowed but requires caution
133	B. Female	B. Second year master's degree students	Climate Change	E. Daily use	A. ChatGPT			D. deepseek					E.More than 10 times	A. Document Translation		C. Code writing					Code	A. Improve work efficiency	B. Get new ideas	C. Solve technical problems		E. Optimize code quality		4	4	3	3	4	A. Wrong professional knowledge	B. The answer is too general				B. Improved	A. Improve the accuracy of professional knowledge					A. Check the accuracy of the output results		C. Protect sensitive data			B. Allowed but requires caution
134	A.Male	C. Third year of master's degree	Lightning Forecast	C. Occasional use	A. ChatGPT			D. deepseek	E. Bean bag	F.Kimi			C. 3-5 times	A. Document Translation								A. Improve work efficiency		C. Solve technical problems		E. Optimize code quality		3	3	4	4	4	A. Wrong professional knowledge	B. The answer is too general	C. Unable to handle complex problems	D. The answer is inconsistent	E. Lack of latest research progress	B. Improved	A. Improve the accuracy of professional knowledge	B. Strengthen data processing capabilities	C. Improve code generation quality		E. Add the latest research trends		B. Pay attention to academic integrity	C. Protect sensitive data	D. Label AI-assisted content	E. Comply with the usage regulations	B. Allowed but requires caution
135	A.Male	C. Third year of master's degree	Extreme Weather	D. Frequent use		B. Claude		D. deepseek					E.More than 10 times			C. Code writing					Code	A. Improve work efficiency	B. Get new ideas			E. Optimize code quality	F. Deepen professional understanding	5	4	2	2	3	A. Wrong professional knowledge				E. Lack of latest research progress	A. Significantly improved	A. Improve the accuracy of professional knowledge					A. Check the accuracy of the output results	B. Pay attention to academic integrity	C. Protect sensitive data		E. Comply with the usage regulations	B. Allowed but requires caution
136	A.Male	A. First-year master's students		D. Frequent use	A. ChatGPT			D. deepseek	E. Bean bag	F.Kimi			D.6-10 times	A. Document Translation		C. Code writing		E. Experimental Design			Code	A. Improve work efficiency	B. Get new ideas			E. Optimize code quality		5	3	3	4	3				D. The answer is inconsistent	E. Lack of latest research progress	B. Improved			C. Improve code generation quality		E. Add the latest research trends	A. Check the accuracy of the output results	B. Pay attention to academic integrity			E. Comply with the usage regulations	B. Allowed but requires caution
137	A.Male	A. First-year master's students	Numerical simulation	E. Daily use	A. ChatGPT			D. deepseek					D.6-10 times			C. Code writing			F. Literature Review		Code	A. Improve work efficiency	B. Get new ideas				F. Deepen professional understanding	3	3	3	3	4	A. Wrong professional knowledge	B. The answer is too general			E. Lack of latest research progress	A. Significantly improved	A. Improve the accuracy of professional knowledge			D. Improve model analysis capabilities		A. Check the accuracy of the output results	B. Pay attention to academic integrity	C. Protect sensitive data	D. Label AI-assisted content	E. Comply with the usage regulations	B. Allowed but requires caution
138	A.Male	A. First-year master's students	typhoon	D. Frequent use	A. ChatGPT			D. deepseek					E.More than 10 times	A. Document Translation		C. Code writing				G. Discussion of research ideas	Code	A. Improve work efficiency	B. Get new ideas	C. Solve technical problems	D. Improve English writing	E. Optimize code quality		3	4	5	3	3		B. The answer is too general				B. Improved	A. Improve the accuracy of professional knowledge			D. Improve model analysis capabilities		A. Check the accuracy of the output results	B. Pay attention to academic integrity	C. Protect sensitive data		E. Comply with the usage regulations	A. Support and encourage
139	A.Male	D. First-year doctoral student	Paleoclimate simulation	E. Daily use				D. deepseek		F.Kimi			C. 3-5 times	A. Document Translation		C. Code writing			F. Literature Review		Code					E. Optimize code quality		5	3	5	4	4		B. The answer is too general	C. Unable to handle complex problems		E. Lack of latest research progress	B. Improved			C. Improve code generation quality			A. Check the accuracy of the output results				E. Comply with the usage regulations	B. Allowed but requires caution
140	A.Male	D. First-year doctoral student	Lightning Forecast	D. Frequent use	A. ChatGPT								E.More than 10 times	A. Document Translation		C. Code writing					Code	A. Improve work efficiency	B. Get new ideas				F. Deepen professional understanding	4	3	2	3	4	A. Wrong professional knowledge	B. The answer is too general	C. Unable to handle complex problems	D. The answer is inconsistent		B. Improved	A. Improve the accuracy of professional knowledge	B. Strengthen data processing capabilities		D. Improve model analysis capabilities	E. Add the latest research trends	A. Check the accuracy of the output results	B. Pay attention to academic integrity		D. Label AI-assisted content	E. Comply with the usage regulations	B. Allowed but requires caution
141	B. Female	A. First-year master's students	Ensemble Forecast	E. Daily use	A. ChatGPT			D. deepseek	E. Bean bag	F.Kimi			E.More than 10 times	A. Document Translation	B. Paper Writing						Writing	A. Improve work efficiency	B. Get new ideas	C. Solve technical problems		E. Optimize code quality		4	4	2	4	3	A. Wrong professional knowledge				E. Lack of latest research progress	B. Improved						A. Check the accuracy of the output results	B. Pay attention to academic integrity				A. Support and encourage
142	A.Male	B. Second year master's degree students	Paleoclimate simulation	D. Frequent use	A. ChatGPT			D. deepseek	E. Bean bag				D.6-10 times		B. Paper Writing	C. Code writing				G. Discussion of research ideas	Code	A. Improve work efficiency			D. Improve English writing	E. Optimize code quality		5	3	4	3	3	A. Wrong professional knowledge		C. Unable to handle complex problems		E. Lack of latest research progress	B. Improved	A. Improve the accuracy of professional knowledge				E. Add the latest research trends	A. Check the accuracy of the output results	B. Pay attention to academic integrity				B. Allowed but requires caution
143	A.Male	B. Second year master's degree students	Second Season	D. Frequent use	A. ChatGPT			D. deepseek	E. Bean bag				B.1-2 times			C. Code writing				G. Discussion of research ideas	Code	A. Improve work efficiency		C. Solve technical problems			F. Deepen professional understanding	3	5	3	5	4	A. Wrong professional knowledge	B. The answer is too general				A. Significantly improved						A. Check the accuracy of the output results	B. Pay attention to academic integrity	C. Protect sensitive data			B. Allowed but requires caution
144	A.Male	B. Second year master's degree students	Extreme weather and climate	C. Occasional use	A. ChatGPT			D. deepseek		F.Kimi			D.6-10 times			C. Code writing					Code	A. Improve work efficiency				E. Optimize code quality		3	4	3	4	5	A. Wrong professional knowledge	B. The answer is too general	C. Unable to handle complex problems		E. Lack of latest research progress	B. Improved	A. Improve the accuracy of professional knowledge				E. Add the latest research trends	A. Check the accuracy of the output results	B. Pay attention to academic integrity			E. Comply with the usage regulations	B. Allowed but requires caution
145	B. Female	A. First-year master's students	Meteorology	E. Daily use	A. ChatGPT								E.More than 10 times	A. Document Translation		C. Code writing			F. Literature Review		Code	A. Improve work efficiency	B. Get new ideas		D. Improve English writing		F. Deepen professional understanding	4	3	5	4	4	A. Wrong professional knowledge		C. Unable to handle complex problems		E. Lack of latest research progress	B. Improved	A. Improve the accuracy of professional knowledge		C. Improve code generation quality			A. Check the accuracy of the output results		C. Protect sensitive data		E. Comply with the usage regulations	B. Allowed but requires caution
146	B. Female	D. First-year doctoral student	climate	D. Frequent use	A. ChatGPT			D. deepseek		F.Kimi			B.1-2 times			C. Code writing					Code	A. Improve work efficiency	B. Get new ideas	C. Solve technical problems		E. Optimize code quality		3	4	3	3	2						A. Significantly improved	A. Improve the accuracy of professional knowledge					A. Check the accuracy of the output results		C. Protect sensitive data		E. Comply with the usage regulations	B. Allowed but requires caution
147	A.Male	A. First-year master's students		E. Daily use	A. ChatGPT			D. deepseek		F.Kimi			C. 3-5 times			C. Code writing					Code	A. Improve work efficiency		C. Solve technical problems	D. Improve English writing	E. Optimize code quality		4	2	3	4	4	A. Wrong professional knowledge					B. Improved	A. Improve the accuracy of professional knowledge		C. Improve code generation quality		E. Add the latest research trends	A. Check the accuracy of the output results	B. Pay attention to academic integrity		D. Label AI-assisted content	E. Comply with the usage regulations	B. Allowed but requires caution
148	B. Female	C. Third year of master's degree	Air-sea interaction	E. Daily use	A. ChatGPT			D. deepseek		F.Kimi			D.6-10 times	A. Document Translation		C. Code writing					Code		B. Get new ideas		D. Improve English writing	E. Optimize code quality		5	4	3	2	3	A. Wrong professional knowledge		C. Unable to handle complex problems		E. Lack of latest research progress	A. Significantly improved	A. Improve the accuracy of professional knowledge				E. Add the latest research trends	A. Check the accuracy of the output results		C. Protect sensitive data	D. Label AI-assisted content	E. Comply with the usage regulations	B. Allowed but requires caution
149	A.Male	C. Third year of master's degree	Tropical air-sea interaction	E. Daily use	A. ChatGPT			D. deepseek	E. Bean bag				E.More than 10 times			C. Code writing			F. Literature Review		Code	A. Improve work efficiency	B. Get new ideas			E. Optimize code quality		3	5	5	5	5	A. Wrong professional knowledge					A. Significantly improved	A. Improve the accuracy of professional knowledge		C. Improve code generation quality		E. Add the latest research trends	A. Check the accuracy of the output results			D. Label AI-assisted content	E. Comply with the usage regulations	A. Support and encourage
150	B. Female	B. Second year master's degree students	ENSO dynamics	D. Frequent use					E. Bean bag				C. 3-5 times	A. Document Translation					F. Literature Review			A. Improve work efficiency	B. Get new ideas			E. Optimize code quality		3	5	4	3	4		B. The answer is too general	C. Unable to handle complex problems		E. Lack of latest research progress	B. Improved	A. Improve the accuracy of professional knowledge		C. Improve code generation quality			A. Check the accuracy of the output results		C. Protect sensitive data		E. Comply with the usage regulations	B. Allowed but requires caution
151	A.Male	A. First-year master's students	Extreme Weather	E. Daily use	A. ChatGPT			D. deepseek	E. Bean bag				C. 3-5 times		B. Paper Writing	C. Code writing					Code	A. Improve work efficiency			D. Improve English writing	E. Optimize code quality		4	2	3	4	3	A. Wrong professional knowledge		C. Unable to handle complex problems		E. Lack of latest research progress	B. Improved	A. Improve the accuracy of professional knowledge					A. Check the accuracy of the output results	B. Pay attention to academic integrity	C. Protect sensitive data		E. Comply with the usage regulations	C.Be neutral
152	A.Male	C. Third year of master's degree	ENSO dynamics	E. Daily use	A. ChatGPT		C. Grok	D. deepseek	E. Bean bag	F.Kimi			C. 3-5 times			C. Code writing	D. Data Analysis		F. Literature Review	G. Discussion of research ideas	Code	A. Improve work efficiency			D. Improve English writing	E. Optimize code quality	F. Deepen professional understanding	2	4	3	4	4	A. Wrong professional knowledge					A. Significantly improved	A. Improve the accuracy of professional knowledge						B. Pay attention to academic integrity			E. Comply with the usage regulations	B. Allowed but requires caution
153	B. Female	B. Second year master's degree students	Lightning Forecast	E. Daily use	A. ChatGPT		C. Grok	D. deepseek	E. Bean bag	F.Kimi			C. 3-5 times	A. Document Translation		C. Code writing					Code	A. Improve work efficiency			D. Improve English writing	E. Optimize code quality		5	4	3	1	3		B. The answer is too general	C. Unable to handle complex problems			B. Improved	A. Improve the accuracy of professional knowledge							C. Protect sensitive data	D. Label AI-assisted content	E. Comply with the usage regulations	B. Allowed but requires caution
154	B. Female	B. Second year master's degree students	Typhoon Forecast	E. Daily use	A. ChatGPT	B. Claude		D. deepseek		F.Kimi			C. 3-5 times	A. Document Translation		C. Code writing				G. Discussion of research ideas	Code	A. Improve work efficiency	B. Get new ideas			E. Optimize code quality		3	4	4	3	4		B. The answer is too general	C. Unable to handle complex problems			B. Improved		B. Strengthen data processing capabilities	C. Improve code generation quality			A. Check the accuracy of the output results	B. Pay attention to academic integrity			E. Comply with the usage regulations	B. Allowed but requires caution
155	C. Unwilling to disclose	A. First-year master's students	Lightning Forecast	E. Daily use	A. ChatGPT	B. Claude		D. deepseek	E. Bean bag	F.Kimi			D.6-10 times	A. Document Translation		C. Code writing	D. Data Analysis				Code	A. Improve work efficiency	B. Get new ideas		D. Improve English writing	E. Optimize code quality		4	4	4	4	4	A. Wrong professional knowledge	B. The answer is too general	C. Unable to handle complex problems	D. The answer is inconsistent	E. Lack of latest research progress	B. Improved	A. Improve the accuracy of professional knowledge	B. Strengthen data processing capabilities				A. Check the accuracy of the output results		C. Protect sensitive data	D. Label AI-assisted content		A. Support and encourage
156	A.Male	B. Second year master's degree students	Climate Change	D. Frequent use	A. ChatGPT			D. deepseek	E. Bean bag	F.Kimi			C. 3-5 times	A. Document Translation		C. Code writing					Code	A. Improve work efficiency	B. Get new ideas			E. Optimize code quality		2	3	4	3	5		B. The answer is too general	C. Unable to handle complex problems	D. The answer is inconsistent	E. Lack of latest research progress	B. Improved	A. Improve the accuracy of professional knowledge		C. Improve code generation quality		E. Add the latest research trends	A. Check the accuracy of the output results	B. Pay attention to academic integrity				B. Allowed but requires caution
157	A.Male	C. Third year of master's degree	MJO	E. Daily use	A. ChatGPT			D. deepseek	E. Bean bag				E.More than 10 times	A. Document Translation		C. Code writing				G. Discussion of research ideas	Code	A. Improve work efficiency	B. Get new ideas		D. Improve English writing	E. Optimize code quality	F. Deepen professional understanding	4	3	3	2	4	A. Wrong professional knowledge		C. Unable to handle complex problems		E. Lack of latest research progress	A. Significantly improved	A. Improve the accuracy of professional knowledge		C. Improve code generation quality	D. Improve model analysis capabilities	E. Add the latest research trends	A. Check the accuracy of the output results					B. Allowed but requires caution
158	A.Male	D. First-year doctoral student		E. Daily use	A. ChatGPT			D. deepseek					E.More than 10 times	A. Document Translation	B. Paper Writing	C. Code writing					Code		B. Get new ideas			E. Optimize code quality		5	4	4	5	3		B. The answer is too general	C. Unable to handle complex problems		E. Lack of latest research progress	B. Improved			C. Improve code generation quality	D. Improve model analysis capabilities			B. Pay attention to academic integrity	C. Protect sensitive data		E. Comply with the usage regulations	A. Support and encourage
159	A.Male	A. First-year master's students	Lightning Forecast	E. Daily use	A. ChatGPT			D. deepseek	E. Bean bag	F.Kimi			C. 3-5 times		B. Paper Writing	C. Code writing			F. Literature Review	G. Discussion of research ideas	Code	A. Improve work efficiency			D. Improve English writing	E. Optimize code quality	F. Deepen professional understanding	3	4	5	4	3			C. Unable to handle complex problems	D. The answer is inconsistent		B. Improved	A. Improve the accuracy of professional knowledge				E. Add the latest research trends		B. Pay attention to academic integrity		D. Label AI-assisted content	E. Comply with the usage regulations	A. Support and encourage
160	A.Male	C. Third year of master's degree	Anomalous dynamics of atmospheric circulation	E. Daily use	A. ChatGPT			D. deepseek					D.6-10 times	A. Document Translation			D. Data Analysis		F. Literature Review			A. Improve work efficiency	B. Get new ideas			E. Optimize code quality	F. Deepen professional understanding	3	5	5	3	2		B. The answer is too general	C. Unable to handle complex problems			B. Improved	A. Improve the accuracy of professional knowledge				E. Add the latest research trends	A. Check the accuracy of the output results	B. Pay attention to academic integrity				B. Allowed but requires caution
161	A.Male	A. First-year master's students	ENSO dynamics	E. Daily use		B. Claude		D. deepseek	E. Bean bag	F.Kimi			C. 3-5 times	A. Document Translation	B. Paper Writing	C. Code writing	D. Data Analysis			G. Discussion of research ideas	Code	A. Improve work efficiency		C. Solve technical problems	D. Improve English writing			5	3	3	3	3	A. Wrong professional knowledge	B. The answer is too general				A. Significantly improved	A. Improve the accuracy of professional knowledge			D. Improve model analysis capabilities		A. Check the accuracy of the output results		C. Protect sensitive data		E. Comply with the usage regulations	A. Support and encourage
162	A.Male	A. First-year master's students	Air-sea interaction	E. Daily use	A. ChatGPT								C. 3-5 times	A. Document Translation		C. Code writing			F. Literature Review	G. Discussion of research ideas	Code	A. Improve work efficiency			D. Improve English writing		F. Deepen professional understanding	3	2	3	4	3		B. The answer is too general	C. Unable to handle complex problems		E. Lack of latest research progress	B. Improved	A. Improve the accuracy of professional knowledge	B. Strengthen data processing capabilities	C. Improve code generation quality		E. Add the latest research trends	A. Check the accuracy of the output results			D. Label AI-assisted content	E. Comply with the usage regulations	B. Allowed but requires caution
163	B. Female	C. Third year of master's degree	AI	D. Frequent use				D. deepseek	E. Bean bag	F.Kimi			B.1-2 times	A. Document Translation			D. Data Analysis		F. Literature Review			A. Improve work efficiency	B. Get new ideas	C. Solve technical problems				5	4	4	4	3		B. The answer is too general	C. Unable to handle complex problems			B. Improved	A. Improve the accuracy of professional knowledge					A. Check the accuracy of the output results	B. Pay attention to academic integrity			E. Comply with the usage regulations	C.Be neutral
164	A.Male	B. Second year master's degree students	Extreme weather and climate	A. Never heard of it	A. ChatGPT			D. deepseek	E. Bean bag				A. Do not use			C. Code writing	D. Data Analysis			G. Discussion of research ideas	Code	A. Improve work efficiency	B. Get new ideas	C. Solve technical problems		E. Optimize code quality		4	4	1	2	5	A. Wrong professional knowledge	B. The answer is too general				B. Improved			C. Improve code generation quality				B. Pay attention to academic integrity	C. Protect sensitive data	D. Label AI-assisted content		A. Support and encourage
165	B. Female	B. Second year master's degree students		C. Occasional use	A. ChatGPT	B. Claude		D. deepseek	E. Bean bag				D.6-10 times	A. Document Translation		C. Code writing					Code	A. Improve work efficiency	B. Get new ideas		D. Improve English writing			4	4	3	5	4	A. Wrong professional knowledge		C. Unable to handle complex problems	D. The answer is inconsistent	E. Lack of latest research progress	B. Improved	A. Improve the accuracy of professional knowledge					A. Check the accuracy of the output results		C. Protect sensitive data			B. Allowed but requires caution
166	A.Male	D. First-year doctoral student		E. Daily use	A. ChatGPT	B. Claude		D. deepseek	E. Bean bag	F.Kimi			B.1-2 times		B. Paper Writing	C. Code writing			F. Literature Review		Code	A. Improve work efficiency		C. Solve technical problems		E. Optimize code quality	F. Deepen professional understanding	4	3	4	3	1			C. Unable to handle complex problems			B. Improved	A. Improve the accuracy of professional knowledge	B. Strengthen data processing capabilities	C. Improve code generation quality			A. Check the accuracy of the output results				E. Comply with the usage regulations	B. Allowed but requires caution
167	A.Male	A. First-year master's students	Land-atmosphere interaction	E. Daily use				D. deepseek	E. Bean bag	F.Kimi			D.6-10 times	A. Document Translation		C. Code writing					Code	A. Improve work efficiency	B. Get new ideas			E. Optimize code quality		5	5	4	5	2	A. Wrong professional knowledge		C. Unable to handle complex problems			B. Improved	A. Improve the accuracy of professional knowledge		C. Improve code generation quality			A. Check the accuracy of the output results	B. Pay attention to academic integrity	C. Protect sensitive data		E. Comply with the usage regulations	B. Allowed but requires caution
168	B. Female	A. First-year master's students	Mesoscale	D. Frequent use	A. ChatGPT			D. deepseek	E. Bean bag				D.6-10 times	A. Document Translation			D. Data Analysis	E. Experimental Design		G. Discussion of research ideas		A. Improve work efficiency			D. Improve English writing	E. Optimize code quality		5	2	4	4	4	A. Wrong professional knowledge		C. Unable to handle complex problems		E. Lack of latest research progress	B. Improved	A. Improve the accuracy of professional knowledge					A. Check the accuracy of the output results	B. Pay attention to academic integrity	C. Protect sensitive data		E. Comply with the usage regulations	B. Allowed but requires caution
169	B. Female	D. First-year doctoral student	Attribution of extreme events	D. Frequent use	A. ChatGPT			D. deepseek					D.6-10 times	A. Document Translation	B. Paper Writing	C. Code writing		E. Experimental Design	F. Literature Review	G. Discussion of research ideas	Code		B. Get new ideas			E. Optimize code quality		2	4	4	3	4		B. The answer is too general		D. The answer is inconsistent	E. Lack of latest research progress	A. Significantly improved	A. Improve the accuracy of professional knowledge	B. Strengthen data processing capabilities			E. Add the latest research trends		B. Pay attention to academic integrity			E. Comply with the usage regulations	B. Allowed but requires caution
170	A.Male	C. Third year of master's degree	Typhoon Forecast	D. Frequent use	A. ChatGPT			D. deepseek		F.Kimi			E.More than 10 times	A. Document Translation		C. Code writing	D. Data Analysis			G. Discussion of research ideas	Code	A. Improve work efficiency	B. Get new ideas	C. Solve technical problems	D. Improve English writing	E. Optimize code quality		5	5	5	5	3			C. Unable to handle complex problems	D. The answer is inconsistent		B. Improved			C. Improve code generation quality		E. Add the latest research trends	A. Check the accuracy of the output results		C. Protect sensitive data		E. Comply with the usage regulations	B. Allowed but requires caution
171	A.Male	C. Third year of master's degree	typhoon	E. Daily use	A. ChatGPT			D. deepseek	E. Bean bag	F.Kimi			C. 3-5 times			C. Code writing		E. Experimental Design			Code	A. Improve work efficiency				E. Optimize code quality		3	4	5	4	5	A. Wrong professional knowledge	B. The answer is too general		D. The answer is inconsistent		B. Improved	A. Improve the accuracy of professional knowledge				E. Add the latest research trends	A. Check the accuracy of the output results	B. Pay attention to academic integrity			E. Comply with the usage regulations	C.Be neutral
172	A.Male	D. First-year doctoral student	Ensemble Forecast	E. Daily use	A. ChatGPT			D. deepseek					D.6-10 times	A. Document Translation		C. Code writing				G. Discussion of research ideas	Code	A. Improve work efficiency	B. Get new ideas			E. Optimize code quality		4	3	3	3	5					E. Lack of latest research progress	B. Improved	A. Improve the accuracy of professional knowledge	B. Strengthen data processing capabilities		D. Improve model analysis capabilities	E. Add the latest research trends	A. Check the accuracy of the output results	B. Pay attention to academic integrity		D. Label AI-assisted content	E. Comply with the usage regulations	B. Allowed but requires caution
173	B. Female	B. Second year master's degree students	Extreme weather and climate	E. Daily use				D. deepseek	E. Bean bag	F.Kimi			B.1-2 times	A. Document Translation		C. Code writing			F. Literature Review		Code	A. Improve work efficiency						4	5	5	2	4						B. Improved	A. Improve the accuracy of professional knowledge					A. Check the accuracy of the output results					B. Allowed but requires caution
174	B. Female	B. Second year master's degree students	Paleoclimate simulation	D. Frequent use	A. ChatGPT		C. Grok	D. deepseek					B.1-2 times	A. Document Translation	B. Paper Writing						Writing	A. Improve work efficiency		C. Solve technical problems	D. Improve English writing			4	2	1	5	3			C. Unable to handle complex problems			B. Improved	A. Improve the accuracy of professional knowledge		C. Improve code generation quality			A. Check the accuracy of the output results		C. Protect sensitive data			B. Allowed but requires caution
175	A.Male	A. First-year master's students	ENSO dynamics	E. Daily use					E. Bean bag	F.Kimi			E.More than 10 times			C. Code writing	D. Data Analysis				Code	A. Improve work efficiency			D. Improve English writing			5	4	5	4	3	A. Wrong professional knowledge	B. The answer is too general	C. Unable to handle complex problems			A. Significantly improved			C. Improve code generation quality		E. Add the latest research trends	A. Check the accuracy of the output results		C. Protect sensitive data	D. Label AI-assisted content	E. Comply with the usage regulations	B. Allowed but requires caution
176	A.Male	A. First-year master's students	Climate Change	A. Never heard of it					E. Bean bag	F.Kimi			A. Do not use			C. Code writing					Code	A. Improve work efficiency				E. Optimize code quality		4	4	3	3	5	A. Wrong professional knowledge	B. The answer is too general	C. Unable to handle complex problems	D. The answer is inconsistent		B. Improved	A. Improve the accuracy of professional knowledge					A. Check the accuracy of the output results		C. Protect sensitive data		E. Comply with the usage regulations	B. Allowed but requires caution
177	B. Female	B. Second year master's degree students	Air-sea interaction	E. Daily use	A. ChatGPT			D. deepseek					D.6-10 times	A. Document Translation		C. Code writing			F. Literature Review		Code	A. Improve work efficiency	B. Get new ideas	C. Solve technical problems	D. Improve English writing			5	3	4	5	4		B. The answer is too general	C. Unable to handle complex problems		E. Lack of latest research progress	A. Significantly improved	A. Improve the accuracy of professional knowledge		C. Improve code generation quality		E. Add the latest research trends	A. Check the accuracy of the output results	B. Pay attention to academic integrity	C. Protect sensitive data		E. Comply with the usage regulations	A. Support and encourage
178	B. Female	A. First-year master's students		C. Occasional use	A. ChatGPT			D. deepseek		F.Kimi			C. 3-5 times	A. Document Translation		C. Code writing			F. Literature Review		Code	A. Improve work efficiency		C. Solve technical problems	D. Improve English writing			5	5	1	4	3		B. The answer is too general			E. Lack of latest research progress	B. Improved	A. Improve the accuracy of professional knowledge				E. Add the latest research trends	A. Check the accuracy of the output results	B. Pay attention to academic integrity			E. Comply with the usage regulations	B. Allowed but requires caution
179	A.Male	A. First-year master's students	Air-sea interaction	E. Daily use	A. ChatGPT		C. Grok		E. Bean bag				E.More than 10 times			C. Code writing				G. Discussion of research ideas	Code	A. Improve work efficiency					F. Deepen professional understanding	2	4	4	5	4	A. Wrong professional knowledge	B. The answer is too general	C. Unable to handle complex problems		E. Lack of latest research progress	B. Improved	A. Improve the accuracy of professional knowledge			D. Improve model analysis capabilities		A. Check the accuracy of the output results					B. Allowed but requires caution
180	B. Female	B. Second year master's degree students	Ensemble Forecast	D. Frequent use	A. ChatGPT			D. deepseek	E. Bean bag	F.Kimi			B.1-2 times						F. Literature Review			A. Improve work efficiency	B. Get new ideas	C. Solve technical problems				3	4	4	1	4	A. Wrong professional knowledge	B. The answer is too general		D. The answer is inconsistent	E. Lack of latest research progress	B. Improved	A. Improve the accuracy of professional knowledge		C. Improve code generation quality			A. Check the accuracy of the output results		C. Protect sensitive data			C.Be neutral
181	A.Male	D. First-year doctoral student	Typhoon Forecast	D. Frequent use	A. ChatGPT			D. deepseek					E.More than 10 times			C. Code writing					Code	A. Improve work efficiency						5	5	3	4	3		B. The answer is too general	C. Unable to handle complex problems			B. Improved	A. Improve the accuracy of professional knowledge		C. Improve code generation quality		E. Add the latest research trends	A. Check the accuracy of the output results			D. Label AI-assisted content		B. Allowed but requires caution
182	A.Male	A. First-year master's students	Ensemble Forecast	D. Frequent use	A. ChatGPT			D. deepseek	E. Bean bag	F.Kimi			E.More than 10 times	A. Document Translation		C. Code writing				G. Discussion of research ideas	Code	A. Improve work efficiency		C. Solve technical problems		E. Optimize code quality		4	3	5	3	5		B. The answer is too general	C. Unable to handle complex problems		E. Lack of latest research progress	B. Improved					E. Add the latest research trends	A. Check the accuracy of the output results		C. Protect sensitive data	D. Label AI-assisted content		B. Allowed but requires caution
183	A.Male	B. Second year master's degree students	Meteorology	E. Daily use	A. ChatGPT			D. deepseek		F.Kimi			C. 3-5 times			C. Code writing			F. Literature Review		Code	A. Improve work efficiency						4	4	5	4	3			C. Unable to handle complex problems		E. Lack of latest research progress	B. Improved	A. Improve the accuracy of professional knowledge	B. Strengthen data processing capabilities		D. Improve model analysis capabilities		A. Check the accuracy of the output results	B. Pay attention to academic integrity	C. Protect sensitive data	D. Label AI-assisted content	E. Comply with the usage regulations	B. Allowed but requires caution
184	B. Female	D. First-year doctoral student	Lightning Forecast	D. Frequent use				D. deepseek					E.More than 10 times	A. Document Translation		C. Code writing			F. Literature Review	G. Discussion of research ideas	Code	A. Improve work efficiency	B. Get new ideas			E. Optimize code quality		5	3	3	2	4	A. Wrong professional knowledge		C. Unable to handle complex problems			B. Improved	A. Improve the accuracy of professional knowledge		C. Improve code generation quality		E. Add the latest research trends		B. Pay attention to academic integrity	C. Protect sensitive data		E. Comply with the usage regulations	B. Allowed but requires caution
185	A.Male	A. First-year master's students	Extended Range Forecast	E. Daily use	A. ChatGPT				E. Bean bag	F.Kimi			C. 3-5 times		B. Paper Writing	C. Code writing			F. Literature Review	G. Discussion of research ideas	Code	A. Improve work efficiency	B. Get new ideas			E. Optimize code quality		4	3	4	3	2	A. Wrong professional knowledge	B. The answer is too general				B. Improved	A. Improve the accuracy of professional knowledge		C. Improve code generation quality	D. Improve model analysis capabilities		A. Check the accuracy of the output results	B. Pay attention to academic integrity				B. Allowed but requires caution
186	B. Female	D. First-year doctoral student	Land-atmosphere interaction	D. Frequent use				D. deepseek	E. Bean bag				C. 3-5 times			C. Code writing				G. Discussion of research ideas	Code			C. Solve technical problems		E. Optimize code quality	F. Deepen professional understanding	4	4	2	3	3	A. Wrong professional knowledge	B. The answer is too general				B. Improved	A. Improve the accuracy of professional knowledge		C. Improve code generation quality		E. Add the latest research trends						A. Support and encourage
187	B. Female	B. Second year master's degree students	Extended Range Forecast	E. Daily use	A. ChatGPT			D. deepseek	E. Bean bag	F.Kimi			C. 3-5 times			C. Code writing					Code	A. Improve work efficiency		C. Solve technical problems				3	4	3	4	4	A. Wrong professional knowledge					B. Improved	A. Improve the accuracy of professional knowledge		C. Improve code generation quality		E. Add the latest research trends	A. Check the accuracy of the output results					F. No clear statement
188	B. Female	E. Second year doctoral student	Climate Change	E. Daily use	A. ChatGPT	B. Claude		D. deepseek					E.More than 10 times			C. Code writing		E. Experimental Design			Code	A. Improve work efficiency	B. Get new ideas	C. Solve technical problems		E. Optimize code quality		3	2	4	3	4			C. Unable to handle complex problems		E. Lack of latest research progress	B. Improved	A. Improve the accuracy of professional knowledge					A. Check the accuracy of the output results		C. Protect sensitive data	D. Label AI-assisted content		A. Support and encourage
189	A.Male	C. Third year of master's degree		E. Daily use	A. ChatGPT			D. deepseek		F.Kimi			C. 3-5 times	A. Document Translation	B. Paper Writing	C. Code writing					Code	A. Improve work efficiency	B. Get new ideas	C. Solve technical problems		E. Optimize code quality		2	3	3	4	3		B. The answer is too general	C. Unable to handle complex problems			A. Significantly improved		B. Strengthen data processing capabilities								E. Comply with the usage regulations	A. Support and encourage
190	A.Male	D. First-year doctoral student	Extreme Weather	C. Occasional use	A. ChatGPT			D. deepseek	E. Bean bag				E.More than 10 times	A. Document Translation	B. Paper Writing	C. Code writing					Code	A. Improve work efficiency	B. Get new ideas	C. Solve technical problems	D. Improve English writing	E. Optimize code quality		3	4	4	3	3	A. Wrong professional knowledge	B. The answer is too general		D. The answer is inconsistent	E. Lack of latest research progress	A. Significantly improved	A. Improve the accuracy of professional knowledge				E. Add the latest research trends		B. Pay attention to academic integrity			E. Comply with the usage regulations	B. Allowed but requires caution
191	A.Male	A. First-year master's students	Meteorology	C. Occasional use	A. ChatGPT			D. deepseek	E. Bean bag				C. 3-5 times			C. Code writing				G. Discussion of research ideas	Code	A. Improve work efficiency			D. Improve English writing	E. Optimize code quality		3	2	3	3	5	A. Wrong professional knowledge	B. The answer is too general	C. Unable to handle complex problems			B. Improved		B. Strengthen data processing capabilities				A. Check the accuracy of the output results				E. Comply with the usage regulations	A. Support and encourage
192	A.Male	D. First-year doctoral student	ENSO dynamics	E. Daily use	A. ChatGPT					F.Kimi			D.6-10 times			C. Code writing	D. Data Analysis	E. Experimental Design			Code	A. Improve work efficiency	B. Get new ideas		D. Improve English writing			3	3	5	3	4	A. Wrong professional knowledge	B. The answer is too general	C. Unable to handle complex problems			B. Improved						A. Check the accuracy of the output results	B. Pay attention to academic integrity			E. Comply with the usage regulations	C.Be neutral
193	B. Female	A. First-year master's students	Extreme weather and climate	D. Frequent use	A. ChatGPT			D. deepseek		F.Kimi			A. Do not use	A. Document Translation	B. Paper Writing					G. Discussion of research ideas	Writing	A. Improve work efficiency						4	5	3	4	3		B. The answer is too general	C. Unable to handle complex problems			B. Improved				D. Improve model analysis capabilities		A. Check the accuracy of the output results	B. Pay attention to academic integrity	C. Protect sensitive data	D. Label AI-assisted content		F. No clear statement
194	A.Male	D. First-year doctoral student	Anomalous dynamics of atmospheric circulation	E. Daily use	A. ChatGPT			D. deepseek	E. Bean bag				D.6-10 times	A. Document Translation								A. Improve work efficiency					F. Deepen professional understanding	4	4	3	3	4	A. Wrong professional knowledge	B. The answer is too general	C. Unable to handle complex problems			B. Improved	A. Improve the accuracy of professional knowledge	B. Strengthen data processing capabilities	C. Improve code generation quality	D. Improve model analysis capabilities			B. Pay attention to academic integrity				A. Support and encourage
195	B. Female	A. First-year master's students		E. Daily use	A. ChatGPT			D. deepseek	E. Bean bag	F.Kimi			C. 3-5 times			C. Code writing				G. Discussion of research ideas	Code	A. Improve work efficiency		C. Solve technical problems		E. Optimize code quality		5	2	4	1	4			C. Unable to handle complex problems	D. The answer is inconsistent		B. Improved				D. Improve model analysis capabilities	E. Add the latest research trends	A. Check the accuracy of the output results	B. Pay attention to academic integrity			E. Comply with the usage regulations	B. Allowed but requires caution
196	A.Male	A. First-year master's students	Extended Range Forecast	D. Frequent use	A. ChatGPT			D. deepseek					D.6-10 times			C. Code writing					Code	A. Improve work efficiency	B. Get new ideas	C. Solve technical problems	D. Improve English writing	E. Optimize code quality		3	3	2	4	4			C. Unable to handle complex problems		E. Lack of latest research progress	B. Improved			C. Improve code generation quality		E. Add the latest research trends	A. Check the accuracy of the output results	B. Pay attention to academic integrity	C. Protect sensitive data		E. Comply with the usage regulations	A. Support and encourage
197	A.Male	A. First-year master's students	typhoon	C. Occasional use	A. ChatGPT				E. Bean bag				C. 3-5 times			C. Code writing					Code	A. Improve work efficiency				E. Optimize code quality	F. Deepen professional understanding	3	2	2	3	4	A. Wrong professional knowledge					A. Significantly improved	A. Improve the accuracy of professional knowledge				E. Add the latest research trends	A. Check the accuracy of the output results	B. Pay attention to academic integrity	C. Protect sensitive data		E. Comply with the usage regulations	B. Allowed but requires caution
198	B. Female	C. Third year of master's degree	Extended Range Forecast	D. Frequent use	A. ChatGPT			D. deepseek	E. Bean bag	F.Kimi			E.More than 10 times	A. Document Translation		C. Code writing	D. Data Analysis		F. Literature Review	G. Discussion of research ideas	Code				D. Improve English writing	E. Optimize code quality	F. Deepen professional understanding	3	5	5	4	3	A. Wrong professional knowledge	B. The answer is too general	C. Unable to handle complex problems			B. Improved	A. Improve the accuracy of professional knowledge	B. Strengthen data processing capabilities				A. Check the accuracy of the output results	B. Pay attention to academic integrity		D. Label AI-assisted content		A. Support and encourage
199	B. Female	C. Third year of master's degree	Anomalous dynamics of atmospheric circulation	C. Occasional use	A. ChatGPT			D. deepseek		F.Kimi			E.More than 10 times	A. Document Translation		C. Code writing					Code	A. Improve work efficiency			D. Improve English writing	E. Optimize code quality		5	2	3	4	3	A. Wrong professional knowledge		C. Unable to handle complex problems			A. Significantly improved			C. Improve code generation quality		E. Add the latest research trends	A. Check the accuracy of the output results		C. Protect sensitive data		E. Comply with the usage regulations	B. Allowed but requires caution
200	A.Male	A. First-year master's students	Meteorology	E. Daily use	A. ChatGPT	B. Claude			E. Bean bag	F.Kimi			C. 3-5 times			C. Code writing				G. Discussion of research ideas	Code	A. Improve work efficiency	B. Get new ideas			E. Optimize code quality		5	4	5	4	3		B. The answer is too general			E. Lack of latest research progress	B. Improved	A. Improve the accuracy of professional knowledge		C. Improve code generation quality	D. Improve model analysis capabilities	E. Add the latest research trends	A. Check the accuracy of the output results		C. Protect sensitive data	D. Label AI-assisted content	E. Comply with the usage regulations	F. No clear statement
201	B. Female	B. Second year master's degree students	Climate Change	D. Frequent use	A. ChatGPT	B. Claude		D. deepseek	E. Bean bag	F.Kimi			E.More than 10 times		B. Paper Writing				F. Literature Review	G. Discussion of research ideas	Writing		B. Get new ideas	C. Solve technical problems		E. Optimize code quality		3	5	4	3	4	A. Wrong professional knowledge	B. The answer is too general	C. Unable to handle complex problems	D. The answer is inconsistent		A. Significantly improved			C. Improve code generation quality					C. Protect sensitive data		E. Comply with the usage regulations	B. Allowed but requires caution
202	B. Female	B. Second year master's degree students	typhoon	E. Daily use	A. ChatGPT			D. deepseek					D.6-10 times	A. Document Translation		C. Code writing					Code	A. Improve work efficiency		C. Solve technical problems	D. Improve English writing	E. Optimize code quality		3	5	4	5	4			C. Unable to handle complex problems	D. The answer is inconsistent		B. Improved				D. Improve model analysis capabilities	E. Add the latest research trends	A. Check the accuracy of the output results	B. Pay attention to academic integrity			E. Comply with the usage regulations	B. Allowed but requires caution
203	B. Female	B. Second year master's degree students	Typhoon Forecast	C. Occasional use	A. ChatGPT			D. deepseek					E.More than 10 times	A. Document Translation		C. Code writing					Code	A. Improve work efficiency					F. Deepen professional understanding	2	3	5	3	4		B. The answer is too general			E. Lack of latest research progress	B. Improved	A. Improve the accuracy of professional knowledge		C. Improve code generation quality			A. Check the accuracy of the output results	B. Pay attention to academic integrity	C. Protect sensitive data		E. Comply with the usage regulations	B. Allowed but requires caution
204	B. Female	C. Third year of master's degree		E. Daily use	A. ChatGPT			D. deepseek		F.Kimi			D.6-10 times			C. Code writing				G. Discussion of research ideas	Code	A. Improve work efficiency				E. Optimize code quality	F. Deepen professional understanding	3	4	3	3	3		B. The answer is too general	C. Unable to handle complex problems		E. Lack of latest research progress	B. Improved	A. Improve the accuracy of professional knowledge	B. Strengthen data processing capabilities			E. Add the latest research trends	A. Check the accuracy of the output results		C. Protect sensitive data			B. Allowed but requires caution
205	B. Female	F. Doctoral students in their third year and above	Tropical air-sea interaction	D. Frequent use				D. deepseek		F.Kimi			D.6-10 times	A. Document Translation		C. Code writing			F. Literature Review		Code	A. Improve work efficiency						5	4	3	3	2				D. The answer is inconsistent		B. Improved	A. Improve the accuracy of professional knowledge							C. Protect sensitive data		E. Comply with the usage regulations	B. Allowed but requires caution
206	A.Male	B. Second year master's degree students		E. Daily use				D. deepseek	E. Bean bag	F.Kimi			D.6-10 times				D. Data Analysis					A. Improve work efficiency			D. Improve English writing	E. Optimize code quality		5	5	5	4	4		B. The answer is too general			E. Lack of latest research progress	B. Improved	A. Improve the accuracy of professional knowledge		C. Improve code generation quality		E. Add the latest research trends	A. Check the accuracy of the output results	B. Pay attention to academic integrity		D. Label AI-assisted content		A. Support and encourage
207	B. Female	A. First-year master's students	Meteorology	D. Frequent use	A. ChatGPT					F.Kimi			C. 3-5 times			C. Code writing	D. Data Analysis				Code	A. Improve work efficiency			D. Improve English writing	E. Optimize code quality	F. Deepen professional understanding	3	3	4	3	4				D. The answer is inconsistent		B. Improved		B. Strengthen data processing capabilities			E. Add the latest research trends	A. Check the accuracy of the output results				E. Comply with the usage regulations	A. Support and encourage
208	B. Female	A. First-year master's students	Air-sea interaction	D. Frequent use	A. ChatGPT			D. deepseek	E. Bean bag	F.Kimi			D.6-10 times	A. Document Translation		C. Code writing					Code	A. Improve work efficiency	B. Get new ideas			E. Optimize code quality		4	5	2	3	4			C. Unable to handle complex problems		E. Lack of latest research progress	B. Improved	A. Improve the accuracy of professional knowledge	B. Strengthen data processing capabilities			E. Add the latest research trends	A. Check the accuracy of the output results		C. Protect sensitive data	D. Label AI-assisted content	E. Comply with the usage regulations	B. Allowed but requires caution
209	B. Female	B. Second year master's degree students	Extended Range Forecast	D. Frequent use				D. deepseek					B.1-2 times	A. Document Translation					F. Literature Review			A. Improve work efficiency		C. Solve technical problems		E. Optimize code quality		4	3	2	4	4		B. The answer is too general	C. Unable to handle complex problems			B. Improved	A. Improve the accuracy of professional knowledge					A. Check the accuracy of the output results		C. Protect sensitive data	D. Label AI-assisted content	E. Comply with the usage regulations	B. Allowed but requires caution
210	B. Female	A. First-year master's students	Lightning Forecast	E. Daily use				D. deepseek					E.More than 10 times		B. Paper Writing	C. Code writing			F. Literature Review		Code	A. Improve work efficiency		C. Solve technical problems			F. Deepen professional understanding	4	5	2	5	3	A. Wrong professional knowledge	B. The answer is too general	C. Unable to handle complex problems			B. Improved	A. Improve the accuracy of professional knowledge				E. Add the latest research trends	A. Check the accuracy of the output results				E. Comply with the usage regulations	A. Support and encourage
211	B. Female	D. First-year doctoral student	Air-sea interaction	D. Frequent use	A. ChatGPT			D. deepseek					D.6-10 times	A. Document Translation		C. Code writing					Code	A. Improve work efficiency			D. Improve English writing		F. Deepen professional understanding	2	5	5	4	4	A. Wrong professional knowledge		C. Unable to handle complex problems		E. Lack of latest research progress	A. Significantly improved	A. Improve the accuracy of professional knowledge	B. Strengthen data processing capabilities				A. Check the accuracy of the output results				E. Comply with the usage regulations	B. Allowed but requires caution
212	B. Female	B. Second year master's degree students	Short-term climate prediction	E. Daily use	A. ChatGPT			D. deepseek		F.Kimi			D.6-10 times	A. Document Translation								A. Improve work efficiency	B. Get new ideas			E. Optimize code quality		5	4	4	5	3		B. The answer is too general	C. Unable to handle complex problems			B. Improved	A. Improve the accuracy of professional knowledge	B. Strengthen data processing capabilities		D. Improve model analysis capabilities	E. Add the latest research trends	A. Check the accuracy of the output results				E. Comply with the usage regulations	F. No clear statement
213	B. Female	B. Second year master's degree students	Tropical air-sea interaction	E. Daily use				D. deepseek					B.1-2 times	A. Document Translation		C. Code writing					Code	A. Improve work efficiency				E. Optimize code quality	F. Deepen professional understanding	5	3	2	5	3		B. The answer is too general	C. Unable to handle complex problems			B. Improved	A. Improve the accuracy of professional knowledge		C. Improve code generation quality			A. Check the accuracy of the output results		C. Protect sensitive data			B. Allowed but requires caution
214	A.Male	B. Second year master's degree students	Extreme weather and climate	E. Daily use	A. ChatGPT			D. deepseek	E. Bean bag	F.Kimi			D.6-10 times	A. Document Translation		C. Code writing	D. Data Analysis				Code				D. Improve English writing	E. Optimize code quality		4	4	4	4	5	A. Wrong professional knowledge					B. Improved			C. Improve code generation quality		E. Add the latest research trends	A. Check the accuracy of the output results				E. Comply with the usage regulations	C.Be neutral
215	A.Male	D. First-year doctoral student	Tropical air-sea interaction	E. Daily use	A. ChatGPT			D. deepseek					D.6-10 times			C. Code writing					Code	A. Improve work efficiency	B. Get new ideas	C. Solve technical problems		E. Optimize code quality		4	5	4	4	4	A. Wrong professional knowledge	B. The answer is too general			E. Lack of latest research progress	B. Improved						A. Check the accuracy of the output results	B. Pay attention to academic integrity	C. Protect sensitive data	D. Label AI-assisted content	E. Comply with the usage regulations	F. No clear statement
216	A.Male	C. Third year of master's degree	Lightning Forecast	C. Occasional use	A. ChatGPT			D. deepseek					C. 3-5 times	A. Document Translation		C. Code writing				G. Discussion of research ideas	Code	A. Improve work efficiency	B. Get new ideas			E. Optimize code quality		3	4	4	4	3	A. Wrong professional knowledge	B. The answer is too general			E. Lack of latest research progress	B. Improved	A. Improve the accuracy of professional knowledge				E. Add the latest research trends	A. Check the accuracy of the output results				E. Comply with the usage regulations	B. Allowed but requires caution
217	A.Male	B. Second year master's degree students	Tropical air-sea interaction	D. Frequent use	A. ChatGPT			D. deepseek	E. Bean bag				E.More than 10 times	A. Document Translation		C. Code writing				G. Discussion of research ideas	Code	A. Improve work efficiency		C. Solve technical problems				3	4	3	4	5	A. Wrong professional knowledge	B. The answer is too general	C. Unable to handle complex problems			B. Improved	A. Improve the accuracy of professional knowledge					A. Check the accuracy of the output results					B. Allowed but requires caution
218	A.Male	D. First-year doctoral student	Anomalous dynamics of atmospheric circulation	E. Daily use	A. ChatGPT			D. deepseek	E. Bean bag				E.More than 10 times			C. Code writing					Code	A. Improve work efficiency	B. Get new ideas				F. Deepen professional understanding	4	4	3	5	3		B. The answer is too general	C. Unable to handle complex problems		E. Lack of latest research progress	A. Significantly improved	A. Improve the accuracy of professional knowledge				E. Add the latest research trends	A. Check the accuracy of the output results	B. Pay attention to academic integrity				A. Support and encourage
219	B. Female	B. Second year master's degree students	ENSO dynamics	D. Frequent use		B. Claude		D. deepseek	E. Bean bag	F.Kimi			C. 3-5 times	A. Document Translation									B. Get new ideas	C. Solve technical problems	D. Improve English writing			4	4	3	5	2		B. The answer is too general	C. Unable to handle complex problems		E. Lack of latest research progress	A. Significantly improved	A. Improve the accuracy of professional knowledge	B. Strengthen data processing capabilities			E. Add the latest research trends	A. Check the accuracy of the output results		C. Protect sensitive data	D. Label AI-assisted content	E. Comply with the usage regulations	B. Allowed but requires caution
220	C. Unwilling to disclose	D. First-year doctoral student	Tropical air-sea interaction	C. Occasional use	A. ChatGPT			D. deepseek	E. Bean bag	F.Kimi			C. 3-5 times	A. Document Translation		C. Code writing				G. Discussion of research ideas	Code	A. Improve work efficiency		C. Solve technical problems	D. Improve English writing	E. Optimize code quality		2	4	4	5	4	A. Wrong professional knowledge					B. Improved	A. Improve the accuracy of professional knowledge					A. Check the accuracy of the output results	B. Pay attention to academic integrity				A. Support and encourage
221	A.Male	A. First-year master's students	Land-atmosphere interaction	C. Occasional use	A. ChatGPT			D. deepseek		F.Kimi			D.6-10 times			C. Code writing					Code	A. Improve work efficiency		C. Solve technical problems				5	5	4	4	2		B. The answer is too general	C. Unable to handle complex problems	D. The answer is inconsistent	E. Lack of latest research progress	B. Improved	A. Improve the accuracy of professional knowledge			D. Improve model analysis capabilities				C. Protect sensitive data		E. Comply with the usage regulations	B. Allowed but requires caution
222	A.Male	A. First-year master's students	Mesoscale	D. Frequent use	A. ChatGPT			D. deepseek	E. Bean bag	F.Kimi			D.6-10 times			C. Code writing				G. Discussion of research ideas	Code	A. Improve work efficiency	B. Get new ideas			E. Optimize code quality		3	3	4	3	3	A. Wrong professional knowledge		C. Unable to handle complex problems	D. The answer is inconsistent	E. Lack of latest research progress	A. Significantly improved	A. Improve the accuracy of professional knowledge					A. Check the accuracy of the output results		C. Protect sensitive data			B. Allowed but requires caution
223	A.Male	A. First-year master's students	Attribution of extreme events	D. Frequent use	A. ChatGPT			D. deepseek	E. Bean bag	F.Kimi			E.More than 10 times			C. Code writing					Code	A. Improve work efficiency		C. Solve technical problems		E. Optimize code quality		4	5	5	1	3						A. Significantly improved				D. Improve model analysis capabilities		A. Check the accuracy of the output results	B. Pay attention to academic integrity				B. Allowed but requires caution
224	A.Male	D. First-year doctoral student	MJO	C. Occasional use	A. ChatGPT			D. deepseek	E. Bean bag	F.Kimi			C. 3-5 times	A. Document Translation						G. Discussion of research ideas		A. Improve work efficiency		C. Solve technical problems				4	3	3	2	3	A. Wrong professional knowledge					A. Significantly improved	A. Improve the accuracy of professional knowledge		C. Improve code generation quality		E. Add the latest research trends	A. Check the accuracy of the output results		C. Protect sensitive data			A. Support and encourage
225	B. Female	D. First-year doctoral student	Meteorology	C. Occasional use	A. ChatGPT	B. Claude		D. deepseek	E. Bean bag				B.1-2 times			C. Code writing	D. Data Analysis				Code	A. Improve work efficiency	B. Get new ideas			E. Optimize code quality		3	2	3	3	4	A. Wrong professional knowledge	B. The answer is too general	C. Unable to handle complex problems		E. Lack of latest research progress	A. Significantly improved	A. Improve the accuracy of professional knowledge	B. Strengthen data processing capabilities			E. Add the latest research trends	A. Check the accuracy of the output results	B. Pay attention to academic integrity				F. No clear statement
226	B. Female	A. First-year master's students	Tropical air-sea interaction	D. Frequent use	A. ChatGPT				E. Bean bag	F.Kimi			E.More than 10 times	A. Document Translation		C. Code writing	D. Data Analysis		F. Literature Review		Code	A. Improve work efficiency				E. Optimize code quality		4	4	3	2	5	A. Wrong professional knowledge	B. The answer is too general		D. The answer is inconsistent		A. Significantly improved					E. Add the latest research trends	A. Check the accuracy of the output results	B. Pay attention to academic integrity	C. Protect sensitive data		E. Comply with the usage regulations	B. Allowed but requires caution
227	A.Male	B. Second year master's degree students	Data Assimilation	D. Frequent use	A. ChatGPT	B. Claude		D. deepseek	E. Bean bag				C. 3-5 times	A. Document Translation	B. Paper Writing					G. Discussion of research ideas	Writing	A. Improve work efficiency				E. Optimize code quality		4	1	3	3	3		B. The answer is too general	C. Unable to handle complex problems			B. Improved	A. Improve the accuracy of professional knowledge			D. Improve model analysis capabilities	E. Add the latest research trends	A. Check the accuracy of the output results				E. Comply with the usage regulations	B. Allowed but requires caution
228	B. Female	B. Second year master's degree students	Lightning Forecast	D. Frequent use	A. ChatGPT			D. deepseek		F.Kimi			C. 3-5 times	A. Document Translation		C. Code writing				G. Discussion of research ideas	Code	A. Improve work efficiency	B. Get new ideas			E. Optimize code quality		3	3	3	3	5	A. Wrong professional knowledge	B. The answer is too general		D. The answer is inconsistent		A. Significantly improved	A. Improve the accuracy of professional knowledge	B. Strengthen data processing capabilities				A. Check the accuracy of the output results					B. Allowed but requires caution
229	A.Male	D. First-year doctoral student	Second Season	D. Frequent use	A. ChatGPT			D. deepseek	E. Bean bag	F.Kimi			E.More than 10 times			C. Code writing				G. Discussion of research ideas	Code	A. Improve work efficiency	B. Get new ideas			E. Optimize code quality		4	4	3	4	4		B. The answer is too general	C. Unable to handle complex problems		E. Lack of latest research progress	B. Improved	A. Improve the accuracy of professional knowledge					A. Check the accuracy of the output results	B. Pay attention to academic integrity		D. Label AI-assisted content	E. Comply with the usage regulations	B. Allowed but requires caution
230	A.Male	A. First-year master's students	Tropical air-sea interaction	D. Frequent use	A. ChatGPT					F.Kimi			E.More than 10 times			C. Code writing				G. Discussion of research ideas	Code	A. Improve work efficiency			D. Improve English writing	E. Optimize code quality		3	5	4	4	4		B. The answer is too general			E. Lack of latest research progress	A. Significantly improved	A. Improve the accuracy of professional knowledge		C. Improve code generation quality		E. Add the latest research trends	A. Check the accuracy of the output results	B. Pay attention to academic integrity	C. Protect sensitive data		E. Comply with the usage regulations	B. Allowed but requires caution
231	B. Female	A. First-year master's students	climate	E. Daily use				D. deepseek		F.Kimi			D.6-10 times			C. Code writing				G. Discussion of research ideas	Code	A. Improve work efficiency				E. Optimize code quality	F. Deepen professional understanding	4	4	4	4	3		B. The answer is too general	C. Unable to handle complex problems		E. Lack of latest research progress	B. Improved	A. Improve the accuracy of professional knowledge		C. Improve code generation quality		E. Add the latest research trends	A. Check the accuracy of the output results				E. Comply with the usage regulations	A. Support and encourage
232	B. Female	A. First-year master's students	Numerical simulation	E. Daily use			C. Grok	D. deepseek		F.Kimi			E.More than 10 times		B. Paper Writing				F. Literature Review		Writing	A. Improve work efficiency				E. Optimize code quality		5	3	3	2	4		B. The answer is too general	C. Unable to handle complex problems		E. Lack of latest research progress	B. Improved	A. Improve the accuracy of professional knowledge	B. Strengthen data processing capabilities	C. Improve code generation quality		E. Add the latest research trends	A. Check the accuracy of the output results		C. Protect sensitive data		E. Comply with the usage regulations	A. Support and encourage
233	B. Female	E. Second year doctoral student	Attribution of extreme events	E. Daily use	A. ChatGPT			D. deepseek	E. Bean bag	F.Kimi			C. 3-5 times						F. Literature Review	G. Discussion of research ideas		A. Improve work efficiency	B. Get new ideas			E. Optimize code quality		2	3	3	2	4		B. The answer is too general				A. Significantly improved	A. Improve the accuracy of professional knowledge					A. Check the accuracy of the output results					A. Support and encourage
234	A.Male	B. Second year master's degree students	Ensemble Forecast	D. Frequent use	A. ChatGPT			D. deepseek	E. Bean bag	F.Kimi			C. 3-5 times			C. Code writing				G. Discussion of research ideas	Code	A. Improve work efficiency	B. Get new ideas		D. Improve English writing	E. Optimize code quality		4	4	3	5	3		B. The answer is too general	C. Unable to handle complex problems		E. Lack of latest research progress	B. Improved			C. Improve code generation quality		E. Add the latest research trends	A. Check the accuracy of the output results	B. Pay attention to academic integrity				A. Support and encourage
235	C. Unwilling to disclose	A. First-year master's students	AI	E. Daily use	A. ChatGPT			D. deepseek	E. Bean bag				E.More than 10 times			C. Code writing				G. Discussion of research ideas	Code	A. Improve work efficiency	B. Get new ideas	C. Solve technical problems	D. Improve English writing	E. Optimize code quality	F. Deepen professional understanding	5	3	4	4	3	A. Wrong professional knowledge	B. The answer is too general				B. Improved	A. Improve the accuracy of professional knowledge	B. Strengthen data processing capabilities		D. Improve model analysis capabilities	E. Add the latest research trends	A. Check the accuracy of the output results	B. Pay attention to academic integrity				B. Allowed but requires caution
236	B. Female	B. Second year master's degree students	Land-atmosphere interaction	E. Daily use				D. deepseek		F.Kimi			B.1-2 times	A. Document Translation		C. Code writing			F. Literature Review		Code	A. Improve work efficiency	B. Get new ideas			E. Optimize code quality		3	3	5	5	3	A. Wrong professional knowledge	B. The answer is too general	C. Unable to handle complex problems		E. Lack of latest research progress	B. Improved	A. Improve the accuracy of professional knowledge					A. Check the accuracy of the output results	B. Pay attention to academic integrity			E. Comply with the usage regulations	B. Allowed but requires caution
237	A.Male	A. First-year master's students	Anomalous dynamics of atmospheric circulation	C. Occasional use	A. ChatGPT			D. deepseek		F.Kimi			E.More than 10 times	A. Document Translation		C. Code writing					Code	A. Improve work efficiency	B. Get new ideas		D. Improve English writing	E. Optimize code quality		4	3	2	4	3	A. Wrong professional knowledge	B. The answer is too general	C. Unable to handle complex problems		E. Lack of latest research progress	A. Significantly improved	A. Improve the accuracy of professional knowledge		C. Improve code generation quality		E. Add the latest research trends	A. Check the accuracy of the output results	B. Pay attention to academic integrity	C. Protect sensitive data		E. Comply with the usage regulations	B. Allowed but requires caution
238	B. Female	D. First-year doctoral student	Typhoon Forecast	E. Daily use	A. ChatGPT			D. deepseek	E. Bean bag	F.Kimi			E.More than 10 times		B. Paper Writing						Writing	A. Improve work efficiency		C. Solve technical problems				3	5	4	4	3		B. The answer is too general	C. Unable to handle complex problems			B. Improved	A. Improve the accuracy of professional knowledge			D. Improve model analysis capabilities		A. Check the accuracy of the output results	B. Pay attention to academic integrity	C. Protect sensitive data	D. Label AI-assisted content		B. Allowed but requires caution
239	A.Male	A. First-year master's students	Short-term climate prediction	E. Daily use				D. deepseek					D.6-10 times		B. Paper Writing	C. Code writing				G. Discussion of research ideas	Code	A. Improve work efficiency		C. Solve technical problems	D. Improve English writing	E. Optimize code quality		4	5	1	4	5	A. Wrong professional knowledge		C. Unable to handle complex problems		E. Lack of latest research progress	A. Significantly improved	A. Improve the accuracy of professional knowledge	B. Strengthen data processing capabilities	C. Improve code generation quality			A. Check the accuracy of the output results	B. Pay attention to academic integrity	C. Protect sensitive data			B. Allowed but requires caution
240	A.Male	A. First-year master's students	Extended Range Forecast	D. Frequent use						F.Kimi			D.6-10 times	A. Document Translation		C. Code writing					Code	A. Improve work efficiency	B. Get new ideas	C. Solve technical problems				5	4	4	4	4	A. Wrong professional knowledge	B. The answer is too general	C. Unable to handle complex problems	D. The answer is inconsistent		B. Improved	A. Improve the accuracy of professional knowledge	B. Strengthen data processing capabilities				A. Check the accuracy of the output results		C. Protect sensitive data		E. Comply with the usage regulations	B. Allowed but requires caution
241	B. Female	B. Second year master's degree students	Mesoscale	E. Daily use	A. ChatGPT			D. deepseek	E. Bean bag				D.6-10 times	A. Document Translation	B. Paper Writing	C. Code writing			F. Literature Review	G. Discussion of research ideas	Code	A. Improve work efficiency		C. Solve technical problems		E. Optimize code quality		3	5	3	5	4	A. Wrong professional knowledge		C. Unable to handle complex problems		E. Lack of latest research progress	B. Improved	A. Improve the accuracy of professional knowledge				E. Add the latest research trends	A. Check the accuracy of the output results			D. Label AI-assisted content		B. Allowed but requires caution
242	A.Male	B. Second year master's degree students	Attribution of extreme events	D. Frequent use		B. Claude		D. deepseek					B.1-2 times			C. Code writing				G. Discussion of research ideas	Code	A. Improve work efficiency	B. Get new ideas	C. Solve technical problems		E. Optimize code quality		3	5	3	4	3	A. Wrong professional knowledge	B. The answer is too general	C. Unable to handle complex problems			B. Improved	A. Improve the accuracy of professional knowledge					A. Check the accuracy of the output results	B. Pay attention to academic integrity	C. Protect sensitive data		E. Comply with the usage regulations	B. Allowed but requires caution
243	A.Male	B. Second year master's degree students	typhoon	C. Occasional use	A. ChatGPT		C. Grok	D. deepseek					E.More than 10 times		B. Paper Writing					G. Discussion of research ideas	Writing	A. Improve work efficiency		C. Solve technical problems				4	2	1	4	2		B. The answer is too general	C. Unable to handle complex problems		E. Lack of latest research progress	B. Improved	A. Improve the accuracy of professional knowledge			D. Improve model analysis capabilities	E. Add the latest research trends	A. Check the accuracy of the output results				E. Comply with the usage regulations	A. Support and encourage
244	B. Female	C. Third year of master's degree	Extreme Weather	E. Daily use				D. deepseek	E. Bean bag				C. 3-5 times	A. Document Translation		C. Code writing		E. Experimental Design		G. Discussion of research ideas	Code	A. Improve work efficiency			D. Improve English writing			5	4	3	4	4	A. Wrong professional knowledge		C. Unable to handle complex problems			B. Improved	A. Improve the accuracy of professional knowledge	B. Strengthen data processing capabilities			E. Add the latest research trends	A. Check the accuracy of the output results	B. Pay attention to academic integrity			E. Comply with the usage regulations	A. Support and encourage
245	A.Male	B. Second year master's degree students	Lightning Forecast	E. Daily use	A. ChatGPT			D. deepseek	E. Bean bag	F.Kimi			C. 3-5 times		B. Paper Writing	C. Code writing					Code	A. Improve work efficiency				E. Optimize code quality		3	3	4	2	4	A. Wrong professional knowledge					B. Improved					E. Add the latest research trends	A. Check the accuracy of the output results	B. Pay attention to academic integrity			E. Comply with the usage regulations	B. Allowed but requires caution
246	A.Male	A. First-year master's students	Typhoon Forecast	E. Daily use				D. deepseek	E. Bean bag				D.6-10 times	A. Document Translation		C. Code writing				G. Discussion of research ideas	Code	A. Improve work efficiency			D. Improve English writing			4	2	4	3	2			C. Unable to handle complex problems	D. The answer is inconsistent		B. Improved				D. Improve model analysis capabilities		A. Check the accuracy of the output results		C. Protect sensitive data	D. Label AI-assisted content		A. Support and encourage
247	A.Male	B. Second year master's degree students	typhoon	D. Frequent use	A. ChatGPT				E. Bean bag				E.More than 10 times		B. Paper Writing	C. Code writing					Code	A. Improve work efficiency		C. Solve technical problems	D. Improve English writing	E. Optimize code quality		4	3	5	4	4					E. Lack of latest research progress	A. Significantly improved			C. Improve code generation quality			A. Check the accuracy of the output results		C. Protect sensitive data			A. Support and encourage
248	A.Male	B. Second year master's degree students	Extended Range Forecast	D. Frequent use				D. deepseek	E. Bean bag	F.Kimi			E.More than 10 times				D. Data Analysis		F. Literature Review			A. Improve work efficiency	B. Get new ideas	C. Solve technical problems	D. Improve English writing	E. Optimize code quality		3	4	3	5	5			C. Unable to handle complex problems			B. Improved	A. Improve the accuracy of professional knowledge				E. Add the latest research trends		B. Pay attention to academic integrity				B. Allowed but requires caution
249	A.Male	B. Second year master's degree students	Anomalous dynamics of atmospheric circulation	D. Frequent use				D. deepseek	E. Bean bag				E.More than 10 times	A. Document Translation	B. Paper Writing	C. Code writing			F. Literature Review		Code	A. Improve work efficiency			D. Improve English writing			4	3	3	4	3			C. Unable to handle complex problems			A. Significantly improved	A. Improve the accuracy of professional knowledge					A. Check the accuracy of the output results	B. Pay attention to academic integrity	C. Protect sensitive data			A. Support and encourage
250	A.Male	D. First-year doctoral student	Typhoon Forecast	E. Daily use	A. ChatGPT	B. Claude		D. deepseek	E. Bean bag	F.Kimi			D.6-10 times	A. Document Translation		C. Code writing		E. Experimental Design			Code	A. Improve work efficiency		C. Solve technical problems		E. Optimize code quality		4	2	2	4	5	A. Wrong professional knowledge		C. Unable to handle complex problems		E. Lack of latest research progress	B. Improved	A. Improve the accuracy of professional knowledge		C. Improve code generation quality		E. Add the latest research trends	A. Check the accuracy of the output results		C. Protect sensitive data	D. Label AI-assisted content		B. Allowed but requires caution
251	A.Male	A. First-year master's students	climate	E. Daily use	A. ChatGPT			D. deepseek	E. Bean bag				D.6-10 times			C. Code writing				G. Discussion of research ideas	Code		B. Get new ideas			E. Optimize code quality		3	3	2	4	4	A. Wrong professional knowledge				E. Lack of latest research progress	B. Improved	A. Improve the accuracy of professional knowledge		C. Improve code generation quality	D. Improve model analysis capabilities	E. Add the latest research trends	A. Check the accuracy of the output results	B. Pay attention to academic integrity			E. Comply with the usage regulations	C.Be neutral
252	A.Male	B. Second year master's degree students		C. Occasional use	A. ChatGPT			D. deepseek	E. Bean bag				E.More than 10 times									A. Improve work efficiency	B. Get new ideas	C. Solve technical problems		E. Optimize code quality	F. Deepen professional understanding	4	4	4	4	3	A. Wrong professional knowledge	B. The answer is too general	C. Unable to handle complex problems		E. Lack of latest research progress	A. Significantly improved	A. Improve the accuracy of professional knowledge		C. Improve code generation quality		E. Add the latest research trends		B. Pay attention to academic integrity	C. Protect sensitive data			A. Support and encourage
253	B. Female	A. First-year master's students	Tropical air-sea interaction	E. Daily use	A. ChatGPT	B. Claude		D. deepseek	E. Bean bag	F.Kimi			B.1-2 times	A. Document Translation		C. Code writing		E. Experimental Design			Code	A. Improve work efficiency			D. Improve English writing	E. Optimize code quality		4	4	3	4	5	A. Wrong professional knowledge	B. The answer is too general		D. The answer is inconsistent	E. Lack of latest research progress	B. Improved						A. Check the accuracy of the output results		C. Protect sensitive data		E. Comply with the usage regulations	B. Allowed but requires caution
254	B. Female	D. First-year doctoral student	Extended Range Forecast	D. Frequent use	A. ChatGPT			D. deepseek		F.Kimi			E.More than 10 times			C. Code writing	D. Data Analysis				Code	A. Improve work efficiency	B. Get new ideas			E. Optimize code quality	F. Deepen professional understanding	2	4	4	5	3		B. The answer is too general	C. Unable to handle complex problems		E. Lack of latest research progress	B. Improved	A. Improve the accuracy of professional knowledge		C. Improve code generation quality		E. Add the latest research trends	A. Check the accuracy of the output results	B. Pay attention to academic integrity			E. Comply with the usage regulations	C.Be neutral
255	A.Male	A. First-year master's students	Climate Change	E. Daily use	A. ChatGPT			D. deepseek					C. 3-5 times							G. Discussion of research ideas		A. Improve work efficiency	B. Get new ideas	C. Solve technical problems				5	3	3	4	5			C. Unable to handle complex problems		E. Lack of latest research progress	B. Improved	A. Improve the accuracy of professional knowledge					A. Check the accuracy of the output results					A. Support and encourage
256	B. Female	A. First-year master's students	MJO	E. Daily use	A. ChatGPT			D. deepseek					B.1-2 times			C. Code writing					Code	A. Improve work efficiency	B. Get new ideas	C. Solve technical problems	D. Improve English writing	E. Optimize code quality		3	3	3	4	5					E. Lack of latest research progress	B. Improved	A. Improve the accuracy of professional knowledge				E. Add the latest research trends	A. Check the accuracy of the output results	B. Pay attention to academic integrity				B. Allowed but requires caution
257	B. Female	B. Second year master's degree students	Numerical simulation	D. Frequent use	A. ChatGPT			D. deepseek					D.6-10 times	A. Document Translation		C. Code writing			F. Literature Review	G. Discussion of research ideas	Code	A. Improve work efficiency	B. Get new ideas	C. Solve technical problems		E. Optimize code quality		2	2	5	3	4			C. Unable to handle complex problems	D. The answer is inconsistent		A. Significantly improved					E. Add the latest research trends	A. Check the accuracy of the output results	B. Pay attention to academic integrity	C. Protect sensitive data		E. Comply with the usage regulations	B. Allowed but requires caution
258	C. Unwilling to disclose	A. First-year master's students	Tropical air-sea interaction	E. Daily use	A. ChatGPT			D. deepseek		F.Kimi			D.6-10 times			C. Code writing					Code	A. Improve work efficiency	B. Get new ideas		D. Improve English writing		F. Deepen professional understanding	2	4	5	4	3	A. Wrong professional knowledge					A. Significantly improved	A. Improve the accuracy of professional knowledge		C. Improve code generation quality	D. Improve model analysis capabilities		A. Check the accuracy of the output results				E. Comply with the usage regulations	B. Allowed but requires caution
259	A.Male	A. First-year master's students	Ensemble Forecast	E. Daily use	A. ChatGPT			D. deepseek					C. 3-5 times			C. Code writing				G. Discussion of research ideas	Code	A. Improve work efficiency	B. Get new ideas			E. Optimize code quality	F. Deepen professional understanding	5	4	4	2	4		B. The answer is too general	C. Unable to handle complex problems			B. Improved	A. Improve the accuracy of professional knowledge			D. Improve model analysis capabilities	E. Add the latest research trends	A. Check the accuracy of the output results	B. Pay attention to academic integrity			E. Comply with the usage regulations	B. Allowed but requires caution
260	A.Male	A. First-year master's students	Extreme weather and climate	D. Frequent use	A. ChatGPT			D. deepseek	E. Bean bag	F.Kimi			E.More than 10 times			C. Code writing		E. Experimental Design			Code	A. Improve work efficiency	B. Get new ideas	C. Solve technical problems		E. Optimize code quality		4	2	3	4	3					E. Lack of latest research progress	A. Significantly improved	A. Improve the accuracy of professional knowledge		C. Improve code generation quality		E. Add the latest research trends	A. Check the accuracy of the output results		C. Protect sensitive data			A. Support and encourage
261	B. Female	B. Second year master's degree students	Numerical simulation	D. Frequent use	A. ChatGPT	B. Claude		D. deepseek	E. Bean bag	F.Kimi			C. 3-5 times		B. Paper Writing					G. Discussion of research ideas	Writing	A. Improve work efficiency		C. Solve technical problems	D. Improve English writing	E. Optimize code quality		2	5	3	3	4	A. Wrong professional knowledge	B. The answer is too general	C. Unable to handle complex problems		E. Lack of latest research progress	B. Improved	A. Improve the accuracy of professional knowledge	B. Strengthen data processing capabilities			E. Add the latest research trends	A. Check the accuracy of the output results	B. Pay attention to academic integrity	C. Protect sensitive data		E. Comply with the usage regulations	F. No clear statement
262	B. Female	D. First-year doctoral student		E. Daily use			C. Grok	D. deepseek	E. Bean bag	F.Kimi			C. 3-5 times			C. Code writing	D. Data Analysis			G. Discussion of research ideas	Code	A. Improve work efficiency				E. Optimize code quality	F. Deepen professional understanding	5	4	5	3	3	A. Wrong professional knowledge	B. The answer is too general		D. The answer is inconsistent		B. Improved						A. Check the accuracy of the output results					A. Support and encourage
263	A.Male	A. First-year master's students	AI	E. Daily use	A. ChatGPT	B. Claude		D. deepseek					E.More than 10 times			C. Code writing					Code	A. Improve work efficiency	B. Get new ideas					3	3	3	5	3	A. Wrong professional knowledge	B. The answer is too general	C. Unable to handle complex problems		E. Lack of latest research progress	B. Improved	A. Improve the accuracy of professional knowledge		C. Improve code generation quality		E. Add the latest research trends	A. Check the accuracy of the output results	B. Pay attention to academic integrity				B. Allowed but requires caution
264	A.Male	A. First-year master's students	Extreme Weather	D. Frequent use	A. ChatGPT			D. deepseek					C. 3-5 times	A. Document Translation	B. Paper Writing	C. Code writing	D. Data Analysis				Code	A. Improve work efficiency				E. Optimize code quality	F. Deepen professional understanding	5	3	3	5	4	A. Wrong professional knowledge		C. Unable to handle complex problems		E. Lack of latest research progress	B. Improved	A. Improve the accuracy of professional knowledge	B. Strengthen data processing capabilities	C. Improve code generation quality			A. Check the accuracy of the output results		C. Protect sensitive data			B. Allowed but requires caution
265	A.Male	D. First-year doctoral student	Typhoon Forecast	D. Frequent use	A. ChatGPT			D. deepseek		F.Kimi			D.6-10 times			C. Code writing			F. Literature Review		Code	A. Improve work efficiency	B. Get new ideas					4	4	4	4	3			C. Unable to handle complex problems	D. The answer is inconsistent		B. Improved	A. Improve the accuracy of professional knowledge		C. Improve code generation quality	D. Improve model analysis capabilities		A. Check the accuracy of the output results		C. Protect sensitive data	D. Label AI-assisted content		B. Allowed but requires caution
266	A.Male	B. Second year master's degree students	typhoon	E. Daily use	A. ChatGPT	B. Claude		D. deepseek	E. Bean bag	F.Kimi			D.6-10 times			C. Code writing					Code	A. Improve work efficiency				E. Optimize code quality		5	3	4	2	5			C. Unable to handle complex problems		E. Lack of latest research progress	B. Improved			C. Improve code generation quality			A. Check the accuracy of the output results		C. Protect sensitive data			A. Support and encourage
267	B. Female	D. First-year doctoral student	Tropical air-sea interaction	E. Daily use						F.Kimi			D.6-10 times			C. Code writing	D. Data Analysis			G. Discussion of research ideas	Code	A. Improve work efficiency		C. Solve technical problems		E. Optimize code quality	F. Deepen professional understanding	3	4	3	3	4	A. Wrong professional knowledge			D. The answer is inconsistent		A. Significantly improved	A. Improve the accuracy of professional knowledge	B. Strengthen data processing capabilities			E. Add the latest research trends	A. Check the accuracy of the output results		C. Protect sensitive data		E. Comply with the usage regulations	B. Allowed but requires caution
268	B. Female	C. Third year of master's degree		E. Daily use	A. ChatGPT			D. deepseek					D.6-10 times	A. Document Translation		C. Code writing	D. Data Analysis			G. Discussion of research ideas	Code	A. Improve work efficiency			D. Improve English writing	E. Optimize code quality		3	5	4	3	5			C. Unable to handle complex problems		E. Lack of latest research progress	B. Improved	A. Improve the accuracy of professional knowledge					A. Check the accuracy of the output results		C. Protect sensitive data	D. Label AI-assisted content		B. Allowed but requires caution
269	A.Male	A. First-year master's students	Second Season	C. Occasional use	A. ChatGPT			D. deepseek		F.Kimi			D.6-10 times					E. Experimental Design		G. Discussion of research ideas		A. Improve work efficiency	B. Get new ideas		D. Improve English writing			5	5	4	5	4		B. The answer is too general	C. Unable to handle complex problems	D. The answer is inconsistent	E. Lack of latest research progress	B. Improved					E. Add the latest research trends	A. Check the accuracy of the output results	B. Pay attention to academic integrity	C. Protect sensitive data		E. Comply with the usage regulations	B. Allowed but requires caution
270	A.Male	A. First-year master's students	Numerical simulation	D. Frequent use			C. Grok			F.Kimi			C. 3-5 times									A. Improve work efficiency	B. Get new ideas	C. Solve technical problems	D. Improve English writing	E. Optimize code quality	F. Deepen professional understanding	3	4	3	3	3		B. The answer is too general	C. Unable to handle complex problems	D. The answer is inconsistent		B. Improved	A. Improve the accuracy of professional knowledge			D. Improve model analysis capabilities	E. Add the latest research trends	A. Check the accuracy of the output results	B. Pay attention to academic integrity	C. Protect sensitive data	D. Label AI-assisted content		B. Allowed but requires caution
271	A.Male	A. First-year master's students	MJO	D. Frequent use				D. deepseek		F.Kimi			B.1-2 times			C. Code writing					Code	A. Improve work efficiency		C. Solve technical problems	D. Improve English writing	E. Optimize code quality		4	5	3	4	5		B. The answer is too general	C. Unable to handle complex problems	D. The answer is inconsistent		A. Significantly improved		B. Strengthen data processing capabilities		D. Improve model analysis capabilities	E. Add the latest research trends	A. Check the accuracy of the output results	B. Pay attention to academic integrity	C. Protect sensitive data		E. Comply with the usage regulations	B. Allowed but requires caution
272	A.Male	A. First-year master's students	Climate Change	C. Occasional use	A. ChatGPT	B. Claude		D. deepseek					E.More than 10 times	A. Document Translation		C. Code writing					Code	A. Improve work efficiency		C. Solve technical problems				3	5	3	3	2	A. Wrong professional knowledge	B. The answer is too general		D. The answer is inconsistent	E. Lack of latest research progress	B. Improved	A. Improve the accuracy of professional knowledge	B. Strengthen data processing capabilities		D. Improve model analysis capabilities	E. Add the latest research trends			C. Protect sensitive data			A. Support and encourage
273	B. Female	B. Second year master's degree students	MJO	D. Frequent use	A. ChatGPT			D. deepseek					C. 3-5 times		B. Paper Writing					G. Discussion of research ideas	Writing	A. Improve work efficiency						4	4	4	3	4	A. Wrong professional knowledge	B. The answer is too general			E. Lack of latest research progress	B. Improved	A. Improve the accuracy of professional knowledge					A. Check the accuracy of the output results	B. Pay attention to academic integrity				B. Allowed but requires caution
274	B. Female	B. Second year master's degree students	Extended Range Forecast	D. Frequent use	A. ChatGPT		C. Grok	D. deepseek		F.Kimi			D.6-10 times						F. Literature Review			A. Improve work efficiency			D. Improve English writing			5	4	4	3	3		B. The answer is too general				B. Improved	A. Improve the accuracy of professional knowledge					A. Check the accuracy of the output results		C. Protect sensitive data			B. Allowed but requires caution
275	A.Male	C. Third year of master's degree	Extended Range Forecast	E. Daily use	A. ChatGPT				E. Bean bag	F.Kimi			B.1-2 times	A. Document Translation								A. Improve work efficiency						5	4	3	4	5	A. Wrong professional knowledge	B. The answer is too general			E. Lack of latest research progress	B. Improved	A. Improve the accuracy of professional knowledge					A. Check the accuracy of the output results	B. Pay attention to academic integrity				A. Support and encourage
276	B. Female	C. Third year of master's degree	Numerical simulation	E. Daily use	A. ChatGPT			D. deepseek	E. Bean bag	F.Kimi			E.More than 10 times	A. Document Translation		C. Code writing					Code	A. Improve work efficiency	B. Get new ideas			E. Optimize code quality		4	3	5	4	4	A. Wrong professional knowledge		C. Unable to handle complex problems			B. Improved				D. Improve model analysis capabilities	E. Add the latest research trends	A. Check the accuracy of the output results	B. Pay attention to academic integrity				B. Allowed but requires caution
277	A.Male	B. Second year master's degree students	AI	E. Daily use	A. ChatGPT	B. Claude		D. deepseek	E. Bean bag				E.More than 10 times									A. Improve work efficiency						3	4	4	4	4	A. Wrong professional knowledge		C. Unable to handle complex problems			A. Significantly improved	A. Improve the accuracy of professional knowledge						B. Pay attention to academic integrity				B. Allowed but requires caution
278	B. Female	B. Second year master's degree students		C. Occasional use				D. deepseek	E. Bean bag	F.Kimi			C. 3-5 times	A. Document Translation	B. Paper Writing	C. Code writing			F. Literature Review		Code	A. Improve work efficiency	B. Get new ideas			E. Optimize code quality	F. Deepen professional understanding	5	5	3	3	4	A. Wrong professional knowledge		C. Unable to handle complex problems		E. Lack of latest research progress	B. Improved	A. Improve the accuracy of professional knowledge		C. Improve code generation quality	D. Improve model analysis capabilities	E. Add the latest research trends	A. Check the accuracy of the output results	B. Pay attention to academic integrity	C. Protect sensitive data			A. Support and encourage
279	A.Male	A. First-year master's students	Ensemble Forecast	E. Daily use	A. ChatGPT					F.Kimi			E.More than 10 times	A. Document Translation		C. Code writing					Code	A. Improve work efficiency	B. Get new ideas			E. Optimize code quality		4	4	2	3	3	A. Wrong professional knowledge					B. Improved	A. Improve the accuracy of professional knowledge	B. Strengthen data processing capabilities			E. Add the latest research trends	A. Check the accuracy of the output results	B. Pay attention to academic integrity	C. Protect sensitive data	D. Label AI-assisted content		A. Support and encourage
280	B. Female	B. Second year master's degree students	MJO	E. Daily use	A. ChatGPT			D. deepseek		F.Kimi			D.6-10 times							G. Discussion of research ideas		A. Improve work efficiency	B. Get new ideas			E. Optimize code quality	F. Deepen professional understanding	2	3	4	5	4			C. Unable to handle complex problems		E. Lack of latest research progress	B. Improved	A. Improve the accuracy of professional knowledge				E. Add the latest research trends	A. Check the accuracy of the output results		C. Protect sensitive data			B. Allowed but requires caution
281	B. Female	B. Second year master's degree students	Short-term climate prediction	D. Frequent use	A. ChatGPT			D. deepseek		F.Kimi			D.6-10 times			C. Code writing			F. Literature Review		Code	A. Improve work efficiency	B. Get new ideas	C. Solve technical problems				5	4	4	5	5	A. Wrong professional knowledge	B. The answer is too general	C. Unable to handle complex problems			B. Improved		B. Strengthen data processing capabilities	C. Improve code generation quality			A. Check the accuracy of the output results		C. Protect sensitive data		E. Comply with the usage regulations	A. Support and encourage
282	A.Male	B. Second year master's degree students	AI	E. Daily use				D. deepseek	E. Bean bag				E.More than 10 times			C. Code writing				G. Discussion of research ideas	Code	A. Improve work efficiency	B. Get new ideas					4	5	5	3	3					E. Lack of latest research progress	A. Significantly improved	A. Improve the accuracy of professional knowledge					A. Check the accuracy of the output results	B. Pay attention to academic integrity			E. Comply with the usage regulations	A. Support and encourage
283	B. Female	B. Second year master's degree students		E. Daily use	A. ChatGPT			D. deepseek	E. Bean bag	F.Kimi			C. 3-5 times			C. Code writing			F. Literature Review		Code	A. Improve work efficiency		C. Solve technical problems	D. Improve English writing		F. Deepen professional understanding	4	5	3	4	3		B. The answer is too general			E. Lack of latest research progress	B. Improved	A. Improve the accuracy of professional knowledge				E. Add the latest research trends		B. Pay attention to academic integrity				B. Allowed but requires caution
284	B. Female	B. Second year master's degree students	Extended Range Forecast	E. Daily use	A. ChatGPT	B. Claude		D. deepseek		F.Kimi			E.More than 10 times				D. Data Analysis					A. Improve work efficiency						4	2	5	4	3	A. Wrong professional knowledge		C. Unable to handle complex problems		E. Lack of latest research progress	B. Improved	A. Improve the accuracy of professional knowledge				E. Add the latest research trends	A. Check the accuracy of the output results	B. Pay attention to academic integrity	C. Protect sensitive data		E. Comply with the usage regulations	B. Allowed but requires caution
285	A.Male	B. Second year master's degree students	Mesoscale	D. Frequent use	A. ChatGPT	B. Claude		D. deepseek	E. Bean bag				E.More than 10 times									A. Improve work efficiency				E. Optimize code quality		3	5	1	1	5	A. Wrong professional knowledge	B. The answer is too general				B. Improved	A. Improve the accuracy of professional knowledge		C. Improve code generation quality	D. Improve model analysis capabilities		A. Check the accuracy of the output results	B. Pay attention to academic integrity		D. Label AI-assisted content	E. Comply with the usage regulations	B. Allowed but requires caution
286	A.Male	C. Third year of master's degree		D. Frequent use	A. ChatGPT		C. Grok	D. deepseek	E. Bean bag				E.More than 10 times	A. Document Translation	B. Paper Writing	C. Code writing				G. Discussion of research ideas	Code	A. Improve work efficiency						5	3	4	3	3			C. Unable to handle complex problems		E. Lack of latest research progress	A. Significantly improved						A. Check the accuracy of the output results	B. Pay attention to academic integrity			E. Comply with the usage regulations	B. Allowed but requires caution
287	B. Female	B. Second year master's degree students		D. Frequent use				D. deepseek	E. Bean bag				B.1-2 times			C. Code writing		E. Experimental Design			Code	A. Improve work efficiency		C. Solve technical problems	D. Improve English writing			4	5	4	3	3	A. Wrong professional knowledge		C. Unable to handle complex problems			A. Significantly improved	A. Improve the accuracy of professional knowledge				E. Add the latest research trends	A. Check the accuracy of the output results	B. Pay attention to academic integrity			E. Comply with the usage regulations	A. Support and encourage
288	A.Male	C. Third year of master's degree	Mesoscale	E. Daily use	A. ChatGPT				E. Bean bag				B.1-2 times	A. Document Translation		C. Code writing					Code	A. Improve work efficiency				E. Optimize code quality		4	4	3	4	5			C. Unable to handle complex problems		E. Lack of latest research progress	A. Significantly improved			C. Improve code generation quality	D. Improve model analysis capabilities	E. Add the latest research trends	A. Check the accuracy of the output results	B. Pay attention to academic integrity	C. Protect sensitive data		E. Comply with the usage regulations	B. Allowed but requires caution
289	A.Male	B. Second year master's degree students	Extended Range Forecast	E. Daily use	A. ChatGPT			D. deepseek		F.Kimi			E.More than 10 times	A. Document Translation		C. Code writing	D. Data Analysis		F. Literature Review	G. Discussion of research ideas	Code	A. Improve work efficiency	B. Get new ideas	C. Solve technical problems	D. Improve English writing	E. Optimize code quality	F. Deepen professional understanding	4	4	4	4	3	A. Wrong professional knowledge	B. The answer is too general	C. Unable to handle complex problems		E. Lack of latest research progress	B. Improved	A. Improve the accuracy of professional knowledge					A. Check the accuracy of the output results	B. Pay attention to academic integrity				A. Support and encourage
290	A.Male	A. First-year master's students	Meteorology	D. Frequent use	A. ChatGPT	B. Claude		D. deepseek	E. Bean bag	F.Kimi			E.More than 10 times	A. Document Translation		C. Code writing	D. Data Analysis			G. Discussion of research ideas	Code	A. Improve work efficiency	B. Get new ideas	C. Solve technical problems		E. Optimize code quality		3	2	5	2	3	A. Wrong professional knowledge	B. The answer is too general	C. Unable to handle complex problems			B. Improved				D. Improve model analysis capabilities		A. Check the accuracy of the output results	B. Pay attention to academic integrity	C. Protect sensitive data		E. Comply with the usage regulations	A. Support and encourage
291	B. Female	A. First-year master's students	Anomalous dynamics of atmospheric circulation	E. Daily use				D. deepseek	E. Bean bag	F.Kimi			C. 3-5 times	A. Document Translation			D. Data Analysis			G. Discussion of research ideas		A. Improve work efficiency				E. Optimize code quality		4	4	4	3	4	A. Wrong professional knowledge	B. The answer is too general	C. Unable to handle complex problems		E. Lack of latest research progress	A. Significantly improved				D. Improve model analysis capabilities		A. Check the accuracy of the output results	B. Pay attention to academic integrity	C. Protect sensitive data		E. Comply with the usage regulations	B. Allowed but requires caution
292	B. Female	B. Second year master's degree students	Second Season	D. Frequent use			C. Grok	D. deepseek	E. Bean bag	F.Kimi			B.1-2 times	A. Document Translation									B. Get new ideas	C. Solve technical problems				3	5	3	3	3		B. The answer is too general	C. Unable to handle complex problems			B. Improved	A. Improve the accuracy of professional knowledge	B. Strengthen data processing capabilities		D. Improve model analysis capabilities		A. Check the accuracy of the output results	B. Pay attention to academic integrity			E. Comply with the usage regulations	B. Allowed but requires caution
293	A.Male	A. First-year master's students	typhoon	D. Frequent use	A. ChatGPT			D. deepseek	E. Bean bag				B.1-2 times	A. Document Translation		C. Code writing					Code	A. Improve work efficiency	B. Get new ideas	C. Solve technical problems		E. Optimize code quality		4	5	3	3	2	A. Wrong professional knowledge	B. The answer is too general	C. Unable to handle complex problems		E. Lack of latest research progress	B. Improved	A. Improve the accuracy of professional knowledge				E. Add the latest research trends	A. Check the accuracy of the output results				E. Comply with the usage regulations	B. Allowed but requires caution
294	B. Female	B. Second year master's degree students		D. Frequent use	A. ChatGPT	B. Claude		D. deepseek		F.Kimi			B.1-2 times		B. Paper Writing	C. Code writing			F. Literature Review	G. Discussion of research ideas	Code	A. Improve work efficiency			D. Improve English writing			4	3	5	5	5		B. The answer is too general	C. Unable to handle complex problems		E. Lack of latest research progress	B. Improved	A. Improve the accuracy of professional knowledge					A. Check the accuracy of the output results		C. Protect sensitive data			B. Allowed but requires caution
295	B. Female	B. Second year master's degree students	Mesoscale	D. Frequent use	A. ChatGPT			D. deepseek					E.More than 10 times	A. Document Translation		C. Code writing					Code	A. Improve work efficiency	B. Get new ideas	C. Solve technical problems			F. Deepen professional understanding	3	3	3	3	5	A. Wrong professional knowledge	B. The answer is too general	C. Unable to handle complex problems		E. Lack of latest research progress	B. Improved	A. Improve the accuracy of professional knowledge	B. Strengthen data processing capabilities	C. Improve code generation quality		E. Add the latest research trends	A. Check the accuracy of the output results	B. Pay attention to academic integrity	C. Protect sensitive data		E. Comply with the usage regulations	B. Allowed but requires caution
296	A.Male	D. First-year doctoral student		D. Frequent use	A. ChatGPT			D. deepseek					A. Do not use			C. Code writing					Code	A. Improve work efficiency				E. Optimize code quality		5	4	3	2	3		B. The answer is too general			E. Lack of latest research progress	A. Significantly improved	A. Improve the accuracy of professional knowledge		C. Improve code generation quality			A. Check the accuracy of the output results	B. Pay attention to academic integrity	C. Protect sensitive data		E. Comply with the usage regulations	A. Support and encourage
297	A.Male	A. First-year master's students		C. Occasional use	A. ChatGPT			D. deepseek	E. Bean bag				E.More than 10 times		B. Paper Writing	C. Code writing	D. Data Analysis				Code	A. Improve work efficiency	B. Get new ideas			E. Optimize code quality		5	4	3	4	4		B. The answer is too general	C. Unable to handle complex problems		E. Lack of latest research progress	A. Significantly improved	A. Improve the accuracy of professional knowledge			D. Improve model analysis capabilities	E. Add the latest research trends	A. Check the accuracy of the output results	B. Pay attention to academic integrity	C. Protect sensitive data	D. Label AI-assisted content	E. Comply with the usage regulations	B. Allowed but requires caution
298	B. Female	A. First-year master's students	Paleoclimate simulation	E. Daily use		B. Claude	C. Grok	D. deepseek	E. Bean bag				E.More than 10 times	A. Document Translation	B. Paper Writing					G. Discussion of research ideas	Writing	A. Improve work efficiency		C. Solve technical problems	D. Improve English writing			3	4	4	5	3		B. The answer is too general	C. Unable to handle complex problems	D. The answer is inconsistent		B. Improved	A. Improve the accuracy of professional knowledge		C. Improve code generation quality		E. Add the latest research trends	A. Check the accuracy of the output results	B. Pay attention to academic integrity	C. Protect sensitive data			B. Allowed but requires caution
299	A.Male	A. First-year master's students	climate	A. Never heard of it				D. deepseek	E. Bean bag				A. Do not use	A. Document Translation		C. Code writing				G. Discussion of research ideas	Code	A. Improve work efficiency						5	4	3	4	3	A. Wrong professional knowledge				E. Lack of latest research progress	B. Improved	A. Improve the accuracy of professional knowledge				E. Add the latest research trends	A. Check the accuracy of the output results	B. Pay attention to academic integrity	C. Protect sensitive data			A. Support and encourage
300	A.Male	A. First-year master's students	Air-sea interaction	D. Frequent use	A. ChatGPT				E. Bean bag	F.Kimi			C. 3-5 times									A. Improve work efficiency	B. Get new ideas	C. Solve technical problems		E. Optimize code quality		3	3	3	4	3	A. Wrong professional knowledge	B. The answer is too general	C. Unable to handle complex problems		E. Lack of latest research progress	B. Improved	A. Improve the accuracy of professional knowledge	B. Strengthen data processing capabilities			E. Add the latest research trends	A. Check the accuracy of the output results	B. Pay attention to academic integrity				B. Allowed but requires caution
301	B. Female	E. Second year doctoral student	ENSO dynamics	E. Daily use	A. ChatGPT					F.Kimi			E.More than 10 times						F. Literature Review	G. Discussion of research ideas				C. Solve technical problems	D. Improve English writing			5	5	4	5	3	A. Wrong professional knowledge				E. Lack of latest research progress	A. Significantly improved	A. Improve the accuracy of professional knowledge					A. Check the accuracy of the output results	B. Pay attention to academic integrity	C. Protect sensitive data	D. Label AI-assisted content		B. Allowed but requires caution
302	A.Male	B. Second year master's degree students	Short-term climate prediction	E. Daily use	A. ChatGPT			D. deepseek	E. Bean bag	F.Kimi			C. 3-5 times	A. Document Translation		C. Code writing			F. Literature Review	G. Discussion of research ideas	Code					E. Optimize code quality	F. Deepen professional understanding	2	2	5	4	3		B. The answer is too general	C. Unable to handle complex problems		E. Lack of latest research progress	A. Significantly improved	A. Improve the accuracy of professional knowledge		C. Improve code generation quality		E. Add the latest research trends		B. Pay attention to academic integrity	C. Protect sensitive data			B. Allowed but requires caution
303	B. Female	B. Second year master's degree students	Extended Range Forecast	E. Daily use	A. ChatGPT				E. Bean bag				E.More than 10 times			C. Code writing				G. Discussion of research ideas	Code	A. Improve work efficiency	B. Get new ideas			E. Optimize code quality		3	5	3	4	3		B. The answer is too general				B. Improved						A. Check the accuracy of the output results			D. Label AI-assisted content		B. Allowed but requires caution
304	B. Female	B. Second year master's degree students		C. Occasional use			C. Grok	D. deepseek		F.Kimi			C. 3-5 times	A. Document Translation	B. Paper Writing	C. Code writing					Code	A. Improve work efficiency	B. Get new ideas					4	3	4	3	5			C. Unable to handle complex problems		E. Lack of latest research progress	A. Significantly improved	A. Improve the accuracy of professional knowledge		C. Improve code generation quality			A. Check the accuracy of the output results	B. Pay attention to academic integrity	C. Protect sensitive data	D. Label AI-assisted content		B. Allowed but requires caution
305	C. Unwilling to disclose	A. First-year master's students	Numerical simulation	C. Occasional use				D. deepseek		F.Kimi			D.6-10 times			C. Code writing			F. Literature Review		Code		B. Get new ideas	C. Solve technical problems		E. Optimize code quality		3	4	3	4	4	A. Wrong professional knowledge				E. Lack of latest research progress	B. Improved	A. Improve the accuracy of professional knowledge					A. Check the accuracy of the output results			D. Label AI-assisted content		A. Support and encourage
306	B. Female	B. Second year master's degree students	AI	E. Daily use		B. Claude	C. Grok			F.Kimi			E.More than 10 times	A. Document Translation		C. Code writing					Code	A. Improve work efficiency	B. Get new ideas			E. Optimize code quality	F. Deepen professional understanding	5	4	4	4	5		B. The answer is too general			E. Lack of latest research progress	B. Improved	A. Improve the accuracy of professional knowledge					A. Check the accuracy of the output results	B. Pay attention to academic integrity	C. Protect sensitive data	D. Label AI-assisted content		B. Allowed but requires caution
307	B. Female	A. First-year master's students	Short-term climate prediction	D. Frequent use	A. ChatGPT			D. deepseek					C. 3-5 times	A. Document Translation	B. Paper Writing	C. Code writing				G. Discussion of research ideas	Code	A. Improve work efficiency			D. Improve English writing	E. Optimize code quality		3	3	4	5	2		B. The answer is too general	C. Unable to handle complex problems		E. Lack of latest research progress	A. Significantly improved			C. Improve code generation quality		E. Add the latest research trends	A. Check the accuracy of the output results		C. Protect sensitive data	D. Label AI-assisted content	E. Comply with the usage regulations	B. Allowed but requires caution
308	B. Female	A. First-year master's students		E. Daily use	A. ChatGPT			D. deepseek	E. Bean bag	F.Kimi			E.More than 10 times	A. Document Translation		C. Code writing			F. Literature Review		Code	A. Improve work efficiency			D. Improve English writing	E. Optimize code quality		4	3	3	2	5	A. Wrong professional knowledge	B. The answer is too general	C. Unable to handle complex problems	D. The answer is inconsistent	E. Lack of latest research progress	A. Significantly improved					E. Add the latest research trends	A. Check the accuracy of the output results				E. Comply with the usage regulations	B. Allowed but requires caution
309	A.Male	D. First-year doctoral student	climate	E. Daily use	A. ChatGPT			D. deepseek	E. Bean bag	F.Kimi			D.6-10 times	A. Document Translation		C. Code writing		E. Experimental Design			Code	A. Improve work efficiency	B. Get new ideas	C. Solve technical problems	D. Improve English writing	E. Optimize code quality		3	4	4	2	5			C. Unable to handle complex problems			A. Significantly improved	A. Improve the accuracy of professional knowledge					A. Check the accuracy of the output results		C. Protect sensitive data			F. No clear statement
310	A.Male	C. Third year of master's degree	Numerical simulation	E. Daily use				D. deepseek		F.Kimi			E.More than 10 times	A. Document Translation	B. Paper Writing	C. Code writing			F. Literature Review	G. Discussion of research ideas	Code	A. Improve work efficiency	B. Get new ideas	C. Solve technical problems				4	3	2	3	1			C. Unable to handle complex problems		E. Lack of latest research progress	A. Significantly improved	A. Improve the accuracy of professional knowledge		C. Improve code generation quality			A. Check the accuracy of the output results	B. Pay attention to academic integrity	C. Protect sensitive data			C.Be neutral
311	B. Female	D. First-year doctoral student		E. Daily use	A. ChatGPT	B. Claude		D. deepseek	E. Bean bag	F.Kimi			D.6-10 times	A. Document Translation											D. Improve English writing	E. Optimize code quality		3	2	4	5	5		B. The answer is too general	C. Unable to handle complex problems			B. Improved	A. Improve the accuracy of professional knowledge	B. Strengthen data processing capabilities	C. Improve code generation quality		E. Add the latest research trends	A. Check the accuracy of the output results		C. Protect sensitive data		E. Comply with the usage regulations	B. Allowed but requires caution
312	B. Female	C. Third year of master's degree	Anomalous dynamics of atmospheric circulation	E. Daily use	A. ChatGPT			D. deepseek	E. Bean bag				E.More than 10 times		B. Paper Writing	C. Code writing				G. Discussion of research ideas	Code	A. Improve work efficiency	B. Get new ideas	C. Solve technical problems		E. Optimize code quality		5	5	5	3	4	A. Wrong professional knowledge	B. The answer is too general				B. Improved	A. Improve the accuracy of professional knowledge	B. Strengthen data processing capabilities			E. Add the latest research trends	A. Check the accuracy of the output results	B. Pay attention to academic integrity			E. Comply with the usage regulations	B. Allowed but requires caution
313	A.Male	B. Second year master's degree students	Lightning Forecast	D. Frequent use	A. ChatGPT			D. deepseek		F.Kimi			E.More than 10 times		B. Paper Writing	C. Code writing			F. Literature Review		Code	A. Improve work efficiency		C. Solve technical problems	D. Improve English writing	E. Optimize code quality	F. Deepen professional understanding	5	4	4	2	3	A. Wrong professional knowledge	B. The answer is too general			E. Lack of latest research progress	A. Significantly improved	A. Improve the accuracy of professional knowledge		C. Improve code generation quality			A. Check the accuracy of the output results		C. Protect sensitive data			B. Allowed but requires caution
314	A.Male	A. First-year master's students		E. Daily use	A. ChatGPT	B. Claude	C. Grok	D. deepseek					D.6-10 times	A. Document Translation		C. Code writing				G. Discussion of research ideas	Code	A. Improve work efficiency		C. Solve technical problems				4	3	3	3	4	A. Wrong professional knowledge		C. Unable to handle complex problems			A. Significantly improved	A. Improve the accuracy of professional knowledge	B. Strengthen data processing capabilities			E. Add the latest research trends	A. Check the accuracy of the output results	B. Pay attention to academic integrity			E. Comply with the usage regulations	B. Allowed but requires caution
315	A.Male	A. First-year master's students	Ensemble Forecast	D. Frequent use	A. ChatGPT				E. Bean bag	F.Kimi			B.1-2 times			C. Code writing				G. Discussion of research ideas	Code	A. Improve work efficiency		C. Solve technical problems	D. Improve English writing			3	3	4	4	3		B. The answer is too general	C. Unable to handle complex problems			B. Improved	A. Improve the accuracy of professional knowledge		C. Improve code generation quality				B. Pay attention to academic integrity			E. Comply with the usage regulations	B. Allowed but requires caution
316	B. Female	D. First-year doctoral student	Short-term climate prediction	C. Occasional use	A. ChatGPT			D. deepseek					E.More than 10 times		B. Paper Writing	C. Code writing					Code	A. Improve work efficiency	B. Get new ideas		D. Improve English writing	E. Optimize code quality		3	5	5	4	4	A. Wrong professional knowledge	B. The answer is too general	C. Unable to handle complex problems	D. The answer is inconsistent		A. Significantly improved	A. Improve the accuracy of professional knowledge		C. Improve code generation quality			A. Check the accuracy of the output results			D. Label AI-assisted content		A. Support and encourage
317	B. Female	C. Third year of master's degree	Data Assimilation	E. Daily use				D. deepseek	E. Bean bag	F.Kimi			E.More than 10 times	A. Document Translation	B. Paper Writing	C. Code writing	D. Data Analysis				Code	A. Improve work efficiency	B. Get new ideas					4	3	5	5	3	A. Wrong professional knowledge	B. The answer is too general	C. Unable to handle complex problems		E. Lack of latest research progress	B. Improved	A. Improve the accuracy of professional knowledge		C. Improve code generation quality		E. Add the latest research trends	A. Check the accuracy of the output results		C. Protect sensitive data		E. Comply with the usage regulations	B. Allowed but requires caution
318	C. Unwilling to disclose	C. Third year of master's degree	climate	E. Daily use	A. ChatGPT			D. deepseek		F.Kimi			E.More than 10 times		B. Paper Writing					G. Discussion of research ideas	Writing	A. Improve work efficiency		C. Solve technical problems		E. Optimize code quality		5	3	4	4	2	A. Wrong professional knowledge		C. Unable to handle complex problems			B. Improved	A. Improve the accuracy of professional knowledge	B. Strengthen data processing capabilities				A. Check the accuracy of the output results		C. Protect sensitive data			B. Allowed but requires caution
319	B. Female	B. Second year master's degree students	Short-term climate prediction	D. Frequent use	A. ChatGPT			D. deepseek	E. Bean bag				C. 3-5 times	A. Document Translation		C. Code writing					Code	A. Improve work efficiency	B. Get new ideas	C. Solve technical problems	D. Improve English writing	E. Optimize code quality		2	3	4	4	5	A. Wrong professional knowledge	B. The answer is too general	C. Unable to handle complex problems			B. Improved			C. Improve code generation quality		E. Add the latest research trends	A. Check the accuracy of the output results				E. Comply with the usage regulations	B. Allowed but requires caution
320	A.Male	A. First-year master's students	typhoon	E. Daily use	A. ChatGPT			D. deepseek	E. Bean bag				C. 3-5 times	A. Document Translation	B. Paper Writing	C. Code writing				G. Discussion of research ideas	Code	A. Improve work efficiency	B. Get new ideas		D. Improve English writing	E. Optimize code quality	F. Deepen professional understanding	2	4	4	3	4	A. Wrong professional knowledge	B. The answer is too general	C. Unable to handle complex problems	D. The answer is inconsistent	E. Lack of latest research progress	A. Significantly improved	A. Improve the accuracy of professional knowledge	B. Strengthen data processing capabilities	C. Improve code generation quality			A. Check the accuracy of the output results			D. Label AI-assisted content	E. Comply with the usage regulations	C.Be neutral
321	B. Female	B. Second year master's degree students		E. Daily use				D. deepseek		F.Kimi			D.6-10 times	A. Document Translation		C. Code writing			F. Literature Review	G. Discussion of research ideas	Code	A. Improve work efficiency		C. Solve technical problems		E. Optimize code quality		4	3	4	3	2	A. Wrong professional knowledge	B. The answer is too general				B. Improved	A. Improve the accuracy of professional knowledge					A. Check the accuracy of the output results		C. Protect sensitive data	D. Label AI-assisted content		B. Allowed but requires caution
322	B. Female	C. Third year of master's degree		D. Frequent use	A. ChatGPT			D. deepseek					C. 3-5 times	A. Document Translation	B. Paper Writing	C. Code writing			F. Literature Review	G. Discussion of research ideas	Code		B. Get new ideas			E. Optimize code quality	F. Deepen professional understanding	2	4	4	4	4	A. Wrong professional knowledge	B. The answer is too general	C. Unable to handle complex problems	D. The answer is inconsistent	E. Lack of latest research progress	A. Significantly improved						A. Check the accuracy of the output results				E. Comply with the usage regulations	A. Support and encourage
323	B. Female	A. First-year master's students	Short-term climate prediction	E. Daily use				D. deepseek					D.6-10 times			C. Code writing	D. Data Analysis				Code	A. Improve work efficiency		C. Solve technical problems		E. Optimize code quality		4	4	5	5	5	A. Wrong professional knowledge		C. Unable to handle complex problems			B. Improved	A. Improve the accuracy of professional knowledge							C. Protect sensitive data			B. Allowed but requires caution
324	B. Female	B. Second year master's degree students	Climate Change	D. Frequent use	A. ChatGPT			D. deepseek		F.Kimi			D.6-10 times	A. Document Translation		C. Code writing				G. Discussion of research ideas	Code	A. Improve work efficiency	B. Get new ideas			E. Optimize code quality		5	3	3	1	2	A. Wrong professional knowledge	B. The answer is too general				B. Improved	A. Improve the accuracy of professional knowledge					A. Check the accuracy of the output results					F. No clear statement
325	A.Male	B. Second year master's degree students	Mesoscale	E. Daily use	A. ChatGPT			D. deepseek	E. Bean bag				E.More than 10 times	A. Document Translation		C. Code writing			F. Literature Review	G. Discussion of research ideas	Code	A. Improve work efficiency		C. Solve technical problems		E. Optimize code quality		3	2	3	5	3		B. The answer is too general				B. Improved					E. Add the latest research trends	A. Check the accuracy of the output results			D. Label AI-assisted content		B. Allowed but requires caution
326	A.Male	B. Second year master's degree students	AI	E. Daily use				D. deepseek	E. Bean bag				C. 3-5 times	A. Document Translation	B. Paper Writing	C. Code writing			F. Literature Review		Code	A. Improve work efficiency	B. Get new ideas			E. Optimize code quality		4	3	4	5	5		B. The answer is too general	C. Unable to handle complex problems	D. The answer is inconsistent	E. Lack of latest research progress	B. Improved	A. Improve the accuracy of professional knowledge							C. Protect sensitive data			B. Allowed but requires caution
327	C. Unwilling to disclose	B. Second year master's degree students	Anomalous dynamics of atmospheric circulation	E. Daily use				D. deepseek	E. Bean bag	F.Kimi			E.More than 10 times	A. Document Translation					F. Literature Review			A. Improve work efficiency			D. Improve English writing	E. Optimize code quality		5	5	5	3	5	A. Wrong professional knowledge		C. Unable to handle complex problems			B. Improved	A. Improve the accuracy of professional knowledge			D. Improve model analysis capabilities		A. Check the accuracy of the output results	B. Pay attention to academic integrity	C. Protect sensitive data		E. Comply with the usage regulations	F. No clear statement
328	B. Female	A. First-year master's students	Land-atmosphere interaction	C. Occasional use	A. ChatGPT			D. deepseek		F.Kimi			C. 3-5 times	A. Document Translation	B. Paper Writing	C. Code writing		E. Experimental Design		G. Discussion of research ideas	Code	A. Improve work efficiency		C. Solve technical problems		E. Optimize code quality	F. Deepen professional understanding	4	3	3	4	3	A. Wrong professional knowledge	B. The answer is too general	C. Unable to handle complex problems	D. The answer is inconsistent		B. Improved	A. Improve the accuracy of professional knowledge					A. Check the accuracy of the output results	B. Pay attention to academic integrity				B. Allowed but requires caution
329	B. Female	A. First-year master's students	Short-term climate prediction	D. Frequent use	A. ChatGPT			D. deepseek					B.1-2 times						F. Literature Review			A. Improve work efficiency			D. Improve English writing	E. Optimize code quality		3	3	4	5	3	A. Wrong professional knowledge	B. The answer is too general				B. Improved	A. Improve the accuracy of professional knowledge				E. Add the latest research trends	A. Check the accuracy of the output results				E. Comply with the usage regulations	B. Allowed but requires caution
330	A.Male	C. Third year of master's degree	Ensemble Forecast	D. Frequent use	A. ChatGPT			D. deepseek	E. Bean bag				B.1-2 times	A. Document Translation	B. Paper Writing	C. Code writing				G. Discussion of research ideas	Code	A. Improve work efficiency	B. Get new ideas			E. Optimize code quality		4	3	4	4	5	A. Wrong professional knowledge	B. The answer is too general				B. Improved		B. Strengthen data processing capabilities			E. Add the latest research trends	A. Check the accuracy of the output results	B. Pay attention to academic integrity	C. Protect sensitive data		E. Comply with the usage regulations	B. Allowed but requires caution
331	C. Unwilling to disclose	C. Third year of master's degree		E. Daily use				D. deepseek					E.More than 10 times	A. Document Translation					F. Literature Review	G. Discussion of research ideas		A. Improve work efficiency	B. Get new ideas					4	5	3	3	3			C. Unable to handle complex problems		E. Lack of latest research progress	A. Significantly improved	A. Improve the accuracy of professional knowledge		C. Improve code generation quality		E. Add the latest research trends	A. Check the accuracy of the output results			D. Label AI-assisted content		F. No clear statement
332	A.Male	A. First-year master's students		E. Daily use	A. ChatGPT	B. Claude	C. Grok	D. deepseek	E. Bean bag				C. 3-5 times			C. Code writing					Code		B. Get new ideas		D. Improve English writing	E. Optimize code quality	F. Deepen professional understanding	2	1	4	2	3	A. Wrong professional knowledge					B. Improved	A. Improve the accuracy of professional knowledge			D. Improve model analysis capabilities	E. Add the latest research trends			C. Protect sensitive data			B. Allowed but requires caution
333	B. Female	D. First-year doctoral student		C. Occasional use	A. ChatGPT			D. deepseek	E. Bean bag	F.Kimi			E.More than 10 times			C. Code writing				G. Discussion of research ideas	Code	A. Improve work efficiency	B. Get new ideas		D. Improve English writing	E. Optimize code quality		3	3	5	4	2		B. The answer is too general				B. Improved	A. Improve the accuracy of professional knowledge	B. Strengthen data processing capabilities	C. Improve code generation quality		E. Add the latest research trends	A. Check the accuracy of the output results	B. Pay attention to academic integrity	C. Protect sensitive data	D. Label AI-assisted content	E. Comply with the usage regulations	B. Allowed but requires caution
334	B. Female	A. First-year master's students	AI	E. Daily use				D. deepseek	E. Bean bag				C. 3-5 times	A. Document Translation		C. Code writing			F. Literature Review	G. Discussion of research ideas	Code	A. Improve work efficiency		C. Solve technical problems	D. Improve English writing			3	3	5	2	4			C. Unable to handle complex problems	D. The answer is inconsistent	E. Lack of latest research progress	B. Improved				D. Improve model analysis capabilities		A. Check the accuracy of the output results	B. Pay attention to academic integrity				C.Be neutral
335	B. Female	D. First-year doctoral student		D. Frequent use	A. ChatGPT				E. Bean bag				E.More than 10 times		B. Paper Writing	C. Code writing				G. Discussion of research ideas	Code	A. Improve work efficiency		C. Solve technical problems		E. Optimize code quality	F. Deepen professional understanding	4	3	4	4	3		B. The answer is too general	C. Unable to handle complex problems		E. Lack of latest research progress	A. Significantly improved		B. Strengthen data processing capabilities				A. Check the accuracy of the output results	B. Pay attention to academic integrity		D. Label AI-assisted content	E. Comply with the usage regulations	B. Allowed but requires caution
336	B. Female	B. Second year master's degree students	Anomalous dynamics of atmospheric circulation	D. Frequent use	A. ChatGPT			D. deepseek	E. Bean bag	F.Kimi			C. 3-5 times	A. Document Translation	B. Paper Writing	C. Code writing	D. Data Analysis		F. Literature Review		Code	A. Improve work efficiency	B. Get new ideas	C. Solve technical problems	D. Improve English writing			4	4	5	4	3	A. Wrong professional knowledge	B. The answer is too general	C. Unable to handle complex problems		E. Lack of latest research progress	B. Improved	A. Improve the accuracy of professional knowledge	B. Strengthen data processing capabilities			E. Add the latest research trends	A. Check the accuracy of the output results			D. Label AI-assisted content	E. Comply with the usage regulations	A. Support and encourage
337	B. Female	B. Second year master's degree students	Data Assimilation	D. Frequent use	A. ChatGPT			D. deepseek	E. Bean bag				E.More than 10 times			C. Code writing					Code	A. Improve work efficiency			D. Improve English writing	E. Optimize code quality		3	1	3	4	2	A. Wrong professional knowledge					B. Improved	A. Improve the accuracy of professional knowledge			D. Improve model analysis capabilities			B. Pay attention to academic integrity	C. Protect sensitive data	D. Label AI-assisted content	E. Comply with the usage regulations	A. Support and encourage
338	A.Male	F. Doctoral students in their third year and above	typhoon	D. Frequent use	A. ChatGPT	B. Claude		D. deepseek	E. Bean bag				E.More than 10 times	A. Document Translation	B. Paper Writing	C. Code writing				G. Discussion of research ideas	Code	A. Improve work efficiency	B. Get new ideas	C. Solve technical problems		E. Optimize code quality	F. Deepen professional understanding	4	5	4	1	2	A. Wrong professional knowledge	B. The answer is too general	C. Unable to handle complex problems			B. Improved	A. Improve the accuracy of professional knowledge					A. Check the accuracy of the output results		C. Protect sensitive data			B. Allowed but requires caution
339	A.Male	D. First-year doctoral student	Climate Change	C. Occasional use					E. Bean bag	F.Kimi			D.6-10 times			C. Code writing					Code	A. Improve work efficiency	B. Get new ideas			E. Optimize code quality		2	4	3	2	5		B. The answer is too general	C. Unable to handle complex problems		E. Lack of latest research progress	B. Improved		B. Strengthen data processing capabilities	C. Improve code generation quality		E. Add the latest research trends	A. Check the accuracy of the output results	B. Pay attention to academic integrity	C. Protect sensitive data		E. Comply with the usage regulations	A. Support and encourage
340	B. Female	B. Second year master's degree students	Short-term climate prediction	E. Daily use				D. deepseek	E. Bean bag	F.Kimi			C. 3-5 times	A. Document Translation		C. Code writing			F. Literature Review		Code			C. Solve technical problems			F. Deepen professional understanding	5	2	3	3	2	A. Wrong professional knowledge	B. The answer is too general	C. Unable to handle complex problems	D. The answer is inconsistent		A. Significantly improved	A. Improve the accuracy of professional knowledge	B. Strengthen data processing capabilities	C. Improve code generation quality			A. Check the accuracy of the output results	B. Pay attention to academic integrity	C. Protect sensitive data	D. Label AI-assisted content		C.Be neutral
341	B. Female	A. First-year master's students	Numerical simulation	E. Daily use	A. ChatGPT	B. Claude		D. deepseek		F.Kimi			C. 3-5 times			C. Code writing					Code	A. Improve work efficiency			D. Improve English writing	E. Optimize code quality		5	3	4	3	4			C. Unable to handle complex problems			B. Improved	A. Improve the accuracy of professional knowledge			D. Improve model analysis capabilities	E. Add the latest research trends	A. Check the accuracy of the output results		C. Protect sensitive data		E. Comply with the usage regulations	B. Allowed but requires caution
342	A.Male	B. Second year master's degree students	Meteorology	C. Occasional use	A. ChatGPT			D. deepseek	E. Bean bag				E.More than 10 times						F. Literature Review	G. Discussion of research ideas		A. Improve work efficiency		C. Solve technical problems		E. Optimize code quality		3	3	4	3	2	A. Wrong professional knowledge	B. The answer is too general	C. Unable to handle complex problems			B. Improved	A. Improve the accuracy of professional knowledge				E. Add the latest research trends	A. Check the accuracy of the output results					F. No clear statement
343	A.Male	A. First-year master's students	Numerical simulation	E. Daily use	A. ChatGPT		C. Grok	D. deepseek	E. Bean bag				E.More than 10 times	A. Document Translation								A. Improve work efficiency	B. Get new ideas		D. Improve English writing	E. Optimize code quality	F. Deepen professional understanding	3	3	3	4	2	A. Wrong professional knowledge	B. The answer is too general	C. Unable to handle complex problems		E. Lack of latest research progress	B. Improved	A. Improve the accuracy of professional knowledge	B. Strengthen data processing capabilities					B. Pay attention to academic integrity	C. Protect sensitive data		E. Comply with the usage regulations	B. Allowed but requires caution
344	B. Female	C. Third year of master's degree	ENSO dynamics	E. Daily use				D. deepseek	E. Bean bag	F.Kimi			B.1-2 times	A. Document Translation								A. Improve work efficiency						3	1	4	3	5		B. The answer is too general	C. Unable to handle complex problems		E. Lack of latest research progress	B. Improved	A. Improve the accuracy of professional knowledge	B. Strengthen data processing capabilities			E. Add the latest research trends	A. Check the accuracy of the output results	B. Pay attention to academic integrity			E. Comply with the usage regulations	B. Allowed but requires caution
345	A.Male	B. Second year master's degree students	Extended Range Forecast	E. Daily use	A. ChatGPT			D. deepseek		F.Kimi			D.6-10 times			C. Code writing	D. Data Analysis				Code	A. Improve work efficiency		C. Solve technical problems		E. Optimize code quality		3	3	3	4	4	A. Wrong professional knowledge		C. Unable to handle complex problems		E. Lack of latest research progress	B. Improved	A. Improve the accuracy of professional knowledge				E. Add the latest research trends	A. Check the accuracy of the output results		C. Protect sensitive data			B. Allowed but requires caution
346	B. Female	A. First-year master's students		C. Occasional use				D. deepseek					C. 3-5 times			C. Code writing					Code	A. Improve work efficiency	B. Get new ideas			E. Optimize code quality		3	3	5	4	5					E. Lack of latest research progress	B. Improved	A. Improve the accuracy of professional knowledge		C. Improve code generation quality			A. Check the accuracy of the output results		C. Protect sensitive data			B. Allowed but requires caution
347	B. Female	A. First-year master's students	Lightning Forecast	E. Daily use	A. ChatGPT			D. deepseek		F.Kimi			E.More than 10 times	A. Document Translation		C. Code writing				G. Discussion of research ideas	Code	A. Improve work efficiency			D. Improve English writing	E. Optimize code quality		5	3	5	5	4	A. Wrong professional knowledge	B. The answer is too general	C. Unable to handle complex problems		E. Lack of latest research progress	A. Significantly improved	A. Improve the accuracy of professional knowledge					A. Check the accuracy of the output results		C. Protect sensitive data		E. Comply with the usage regulations	B. Allowed but requires caution
348	B. Female	A. First-year master's students	MJO	C. Occasional use	A. ChatGPT			D. deepseek	E. Bean bag				B.1-2 times	A. Document Translation		C. Code writing	D. Data Analysis				Code	A. Improve work efficiency	B. Get new ideas		D. Improve English writing	E. Optimize code quality		3	4	4	3	3					E. Lack of latest research progress	A. Significantly improved							B. Pay attention to academic integrity			E. Comply with the usage regulations	C.Be neutral
[truncated: 1 more columns]
